# Supplementary material for: Tracking early lung cancer metastatic dissemination in TRACERx using ctDNA
Source: Nature. Author manuscript; Available in PMC 2023 Jun 1. (PMC7614605; doi:10.1038/s41586-023-05776-4)
Supplement: Supplementary Table 1 [file EMS176197-supplement-Supplementary_Table_1.xlsx]

## Sheet: Contents
	Supplementary data:
	Supplementary Table 1|Composition of patient specific panels used in this manuscript
	Supplementary Table 2|cfDNA inputs from patient samples
	Supplementary Table 3|Analytical Validation data
	Supplementary Table 4|ddPCR orthogonal validation data
	Supplementary Table 5| Extended analytical validation data (300 mutation panel analyses)
	Supplementary Table 6| Association of mutations tracked with estimated minimal detectable allele frequency in TRACERx libraries
	Supplementary Table 7|Baseline demographics table
	Supplementary Table 8| Patient clinical data and tumor volumes
	Supplementary Table 9|Differential gene expression analysis comparing ctDNA positive adenocarcinomas to low-shedder adenocarcinomas.
	Supplementary Table 10| Reads from significantly overexpressed genes in ctDNA positive adenocarcinoma to low-shedder comparison
	Supplementary Table 11|Reactome pathway enrichment analysis comparing ctDNA positive adenocarcinomas to low-shedder adenocarcinomas
	Supplementary Table 12|Gistic gene analysis output
	Supplementary Table 13|Sample level cfDNA MRD caller output
	Supplementary Table 14|Anatomical sites of relapse
	Supplementary Table 15|Adjuvant and post-recurrence treatment data
	Supplementary Table 16|Scan data for the longitudinal MRD cohort
	Supplementary Table 17|Cell-free DNA MRD pipeline variant level output
	Supplementary Table 18|Specificity simulation in pilot cohort
	Supplementary Table 19|Sample level normal tissue MRD caller outputs
	Supplementary Table 20|Variant level normal tissue MRD caller output

## Sheet: Table_1_Variant_comp
#Table 1 composition of variant panels
PublicationID	Clonal	Subclonal	Unknown
CRUK0001	25	174	1
CRUK0008	123	67	3
CRUK0022	125	66	8
CRUK0027	163	33	4
CRUK0038	82	30	5
CRUK0039	131	65	3
CRUK0046	144	32	7
CRUK0050	136	13	7
CRUK0067	100	97	3
CRUK0068	109	85	6
CRUK0074	132	66	2
CRUK0075	161	38	1
CRUK0085	146	52	2
CRUK0086	174	19	7
CRUK0087	187	11	2
CRUK0088	183	14	3
CRUK0090	178	10	1
CRUK0094	47	44	3
CRUK0097	122	76	2
CRUK0115	78	120	2
CRUK0118	148	45	7
CRUK0142	183	12	5
CRUK0146	141	53	6
CRUK0157	82	55	1
CRUK0193	24	111	4
CRUK0196	150	48	2
CRUK0199	139	52	9
CRUK0206	176	24	0
CRUK0212	109	86	4
CRUK0213	177	22	1
CRUK0223	151	49	0
CRUK0227	92	56	2
CRUK0230	116	82	2
CRUK0234	25	74	2
CRUK0240	110	83	7
CRUK0241	121	77	2
CRUK0242	114	81	4
CRUK0245	170	23	7
CRUK0246	102	98	0
CRUK0253	124	31	3
CRUK0254	191	5	3
CRUK0256	160	37	3
CRUK0259	122	72	6
CRUK0269	144	53	1
CRUK0270	113	82	5
CRUK0276	98	100	0
CRUK0280	48	143	2
CRUK0284	114	85	1
CRUK0285	116	78	6
CRUK0286	167	24	8
CRUK0287	166	28	6
CRUK0290	170	26	4
CRUK0291	127	72	1
CRUK0296	130	50	20
CRUK0297	46	106	3
CRUK0299	61	135	3
CRUK0301	157	40	2
CRUK0303	106	91	3
CRUK0310	193	4	3
CRUK0311	104	92	3
CRUK0312	191	8	1
CRUK0315	140	50	10
CRUK0316	110	85	1
CRUK0322	108	90	2
CRUK0324	136	59	2
CRUK0328	128	68	2
CRUK0329	150	48	1
CRUK0331	45	74	15
CRUK0334	160	29	5
CRUK0335	182	12	5
CRUK0337	187	9	3
CRUK0344	43	125	2
CRUK0350	195	2	3
CRUK0352	99	99	2
CRUK0361	101	95	2
CRUK0367	151	46	3
CRUK0368	98	98	3
CRUK0369	118	79	3
CRUK0370	133	61	5
CRUK0371	173	24	3
CRUK0372	153	35	12
CRUK0373	99	100	1
CRUK0379	138	55	5
CRUK0381	123	75	1
CRUK0384	100	95	4
CRUK0385	135	59	6
CRUK0386	68	20	5
CRUK0387	109	89	0
CRUK0388	55	73	4
CRUK0392	124	71	6
CRUK0393	132	64	4
CRUK0396	111	78	5
CRUK0403	147	51	2
CRUK0406	156	38	6
CRUK0407	77	119	4
CRUK0408	134	65	1
CRUK0409	85	65	3
CRUK0410	39	140	14
CRUK0412	139	56	3
CRUK0416	82	117	1
CRUK0419	147	52	1
CRUK0420	117	81	2
CRUK0428	181	15	3
CRUK0431	192	0	1
CRUK0434	124	68	1
CRUK0444	115	84	1
CRUK0447	84	111	5
CRUK0448	114	85	1
CRUK0452	148	49	3
CRUK0453	186	10	4
CRUK0460	105	92	3
CRUK0463	116	84	0
CRUK0465	151	41	7
CRUK0472	135	63	2
CRUK0476	102	97	1
CRUK0480	21	93	13
CRUK0484	99	98	2
CRUK0487	134	63	3
CRUK0488	122	76	2
CRUK0490	31	38	3
CRUK0495	98	99	3
CRUK0496	113	80	7
CRUK0497	122	71	4
CRUK0498	103	18	1
CRUK0503	165	35	0
CRUK0504	145	47	8
CRUK0510	140	59	1
CRUK0511	114	83	3
CRUK0512	143	56	1
CRUK0513	122	76	2
CRUK0516	116	80	4
CRUK0518	119	79	2
CRUK0519	122	75	1
CRUK0520	30	131	4
CRUK0521	150	49	1
CRUK0524	85	101	2
CRUK0525	56	63	6
CRUK0528	146	53	1
CRUK0530	94	103	3
CRUK0533	136	61	2
CRUK0540	162	34	4
CRUK0542	138	61	1
CRUK0543	132	63	5
CRUK0548	121	79	0
CRUK0549	143	54	3
CRUK0550	167	31	2
CRUK0552	166	13	6
CRUK0553	143	50	6
CRUK0555	144	56	0
CRUK0557	133	64	3
CRUK0559	120	78	2
CRUK0563	148	47	4
CRUK0565	112	85	0
CRUK0566	179	17	4
CRUK0567	141	50	9
CRUK0569	160	38	2
CRUK0570	132	62	5
CRUK0578	81	118	1
CRUK0579	129	67	3
CRUK0581	126	56	5
CRUK0582	146	52	2
CRUK0584	189	10	1
CRUK0587	66	131	1
CRUK0589	134	59	3
CRUK0590	150	47	2
CRUK0596	95	103	2
CRUK0597	105	95	0
CRUK0598	154	43	3
CRUK0606	108	90	2
CRUK0607	162	25	11
CRUK0609	132	63	5
CRUK0610	144	52	2
CRUK0617	141	54	2
CRUK0620	121	78	1
CRUK0622	168	30	2
CRUK0636	184	7	6
CRUK0640	121	78	1
CRUK0643	164	28	8
CRUK0644	121	70	6
CRUK0666	110	89	1
CRUK0667	105	91	4
CRUK0674	124	74	2
CRUK0681	113	77	10
CRUK0684	124	72	4
CRUK0692	156	40	3
CRUK0696	111	80	9
CRUK0702	61	136	3
CRUK0706	129	66	2
CRUK0714	114	83	3
CRUK0730	84	104	4
CRUK0736	128	71	0
CRUK0742	65	43	2
CRUK0748	119	75	6
CRUK0762	121	73	6
CRUK0768	148	46	3
CRUK0769	180	17	1
CRUK0772	135	65	0

## Sheet: Table_2_sample_cfDNA
#Supplementary Table 2 - Plasma volume, cfDNA concentration and assay input data
##tracerx_id = plasma or extracted cfDNA sample ID
##Plasma Vol = plasma volume used in extraction, note if this cell contains "extracted cfDNA only" cfDNA extraction was performed in TRACERx labs and sent as cfDNA for MRD analysis (plasma volume not available), if cell contains "missing data" plasma volume was not recorded for these samples prior to cfDNA extraction. Note max plasma volume for extraction was 4mls
##Conc. (ng/ul) Qubit = cfDNA content measured by Qubit in elute from cfDNA extraction
##Mass input for assay Quibit elute concentration multiplied by 50ul elute used in library preparation
##ng_ml Qubit elute concentration multiplied by 75ul elute added to spin column divided by plasma volume
##Capped = if mass input for assay was capped at 60ng (despite higher quantity of cfDNA available) displayed as TRUE
##Final_input = input into assay taking into account capping
tracerx_id	Plasma Volume (ml)	Conc. (ng/ul) Qubit	Mass input (ng) for assay	ng_ml	Capped	Final_input
109876	Missing data	0.714	35.7	Missing data	FALSE	35.7
138719	4	2.11	105.5	39.5625	TRUE	60
109858	Missing data	0.678	33.9	Missing data	FALSE	33.9
138933	2	1.58	79	59.25	TRUE	60
143562	2	1.48	74	55.5	TRUE	60
109863	Missing data	0.67	33.5	Missing data	FALSE	33.5
119442	Missing data	0.629	31.45	Missing data	FALSE	31.45
144525	4	2.17	108.5	40.6875	TRUE	60
106689	3.5	3.07	153.5	65.7857	TRUE	60
116921	4	2.29	114.5	42.9375	TRUE	60
111614	Missing data	0.491	24.55	Missing data	FALSE	24.55
101617	4	3.63	181.5	68.0625	TRUE	60
120915	4	1.54	77	28.875	TRUE	60
107543	4	1.45	72.5	27.1875	TRUE	60
116063	Missing data	0.42	21	Missing data	FALSE	21
106687	4	4.5	225	84.375	TRUE	60
102964	4	3.92	196	73.5	TRUE	60
109879	Missing data	0.417	20.85	Missing data	FALSE	20.85
109889	Missing data	0.353	17.65	Missing data	FALSE	17.65
117931	4	1.8	90	33.75	TRUE	60
109059	Missing data	0.303	15.15	Missing data	FALSE	15.15
109911	Missing data	0.288	14.4	Missing data	FALSE	14.4
118664	4	1.44	72	27	TRUE	60
119472	Missing data	0.27	13.5	Missing data	FALSE	13.5
115670	4	16.6	830	311.25	TRUE	60
111770	4	1.87	93.5	35.0625	TRUE	60
126718	Missing data	0.26	13	Missing data	FALSE	13
119475	Missing data	0.1	5	Missing data	FALSE	5
118540	extracted cfDNA only	1.1	55	extracted cfDNA only	FALSE	55
110688	extracted cfDNA only	0.714	35.7	extracted cfDNA only	FALSE	35.7
103896	4	1.65	82.5	30.9375	TRUE	60
117847	extracted cfDNA only	0.622	31.1	extracted cfDNA only	FALSE	31.1
118665	extracted cfDNA only	0.609	30.45	extracted cfDNA only	FALSE	30.45
144216	extracted cfDNA only	0.584	29.2	extracted cfDNA only	FALSE	29.2
110589	extracted cfDNA only	0.572	28.6	extracted cfDNA only	FALSE	28.6
101759	4	3.63	181.5	68.0625	TRUE	60
108088	4	1.45	72.5	27.1875	TRUE	60
120928	4	2.08	104	39	TRUE	60
128449	extracted cfDNA only	0.531	26.55	extracted cfDNA only	FALSE	26.55
128420	3.5	4.98	249	106.714	TRUE	60
141833	extracted cfDNA only	0.522	26.1	extracted cfDNA only	FALSE	26.1
141873	extracted cfDNA only	0.502	25.1	extracted cfDNA only	FALSE	25.1
101836	4	1.71	85.5	32.0625	TRUE	60
108069	4	4.02	201	75.375	TRUE	60
101781	4	2.16	108	40.5	TRUE	60
121066	4	2.1	105	39.375	TRUE	60
110574	extracted cfDNA only	0.479	23.95	extracted cfDNA only	FALSE	23.95
111725	4	2.37	118.5	44.4375	TRUE	60
123233	4	2.76	138	51.75	TRUE	60
123296	4	1.99	99.5	37.3125	TRUE	60
101894	4	3.69	184.5	69.1875	TRUE	60
101789	4	1.48	74	27.75	TRUE	60
101791	4	1.48	74	27.75	TRUE	60
101812	4	2.4	120	45	TRUE	60
151992	extracted cfDNA only	0.473	23.65	extracted cfDNA only	FALSE	23.65
110582	extracted cfDNA only	0.455	22.75	extracted cfDNA only	FALSE	22.75
128255	extracted cfDNA only	0.428	21.4	extracted cfDNA only	FALSE	21.4
105628	4	12.8	640	240	TRUE	60
116988	4	2.15	107.5	40.3125	TRUE	60
117103	3	5.75	287.5	143.75	TRUE	60
110603	extracted cfDNA only	0.396	19.8	extracted cfDNA only	FALSE	19.8
127027	extracted cfDNA only	0.389	19.45	extracted cfDNA only	FALSE	19.45
128636	extracted cfDNA only	0.356	17.8	extracted cfDNA only	FALSE	17.8
144210	extracted cfDNA only	0.334	16.7	extracted cfDNA only	FALSE	16.7
150343	extracted cfDNA only	0.323	16.15	extracted cfDNA only	FALSE	16.15
105644	4	14.6	730	273.75	TRUE	60
117476	3.5	1.45	72.5	31.0714	TRUE	60
117494	4	1.86	93	34.875	TRUE	60
117511	4	1.49	74.5	27.9375	TRUE	60
103798	4	1.6	80	30	TRUE	60
118487	4	2.6	130	48.75	TRUE	60
107167	extracted cfDNA only	0.242	12.1	extracted cfDNA only	FALSE	12.1
120868	extracted cfDNA only	0.186	9.3	extracted cfDNA only	FALSE	9.3
108048	4	1.94	97	36.375	TRUE	60
144160	extracted cfDNA only	0.167	8.35	extracted cfDNA only	FALSE	8.35
116085	4	2.46	123	46.125	TRUE	60
115743	4	2.83	141.5	53.0625	TRUE	60
127166	3.5	2.51	125.5	53.7857	TRUE	60
135623	4	0.615	30.75	11.5312	FALSE	30.75
127148	4	0.331	16.55	6.20625	FALSE	16.55
127251	4	1.4	70	26.25	TRUE	60
103058	4	0.282	14.1	5.2875	FALSE	14.1
109086	4	1.72	86	32.25	FALSE	86
127163	4	0.931	46.55	17.4563	FALSE	46.55
108017	4	3.47	173.5	65.0625	TRUE	60
108023	4	2.09	104.5	39.1875	TRUE	60
120845	4	12.1	605	226.875	TRUE	60
120993	4	5.79	289.5	108.562	TRUE	60
115062	4	3.07	153.5	57.5625	TRUE	60
115643	4	0.593	29.65	11.1187	FALSE	29.65
127391	4	0.358	17.9	6.7125	FALSE	17.9
119337	4	0.337	16.85	6.31875	FALSE	16.85
121144	4	0.314	15.7	5.8875	FALSE	15.7
102984	4	0.299	14.95	5.60625	FALSE	14.95
103093	4	0.236	11.8	4.425	FALSE	11.8
121031	4	0.23	11.5	4.3125	FALSE	11.5
115854	4	10.6	530	198.75	TRUE	60
117245	4	2.23	111.5	41.8125	TRUE	60
121035	4	0.198	9.9	3.7125	FALSE	9.9
121235	4	1.27	63.5	23.8125	FALSE	63.5
121167	4	1.04	52	19.5	FALSE	52
108789	4	1.03	51.5	19.3125	FALSE	51.5
116882	4	14.7	735	275.625	TRUE	60
143327	4	0.883	44.15	16.5562	FALSE	44.15
117418	4	3.44	172	64.5	TRUE	60
109926	4	1.38	69	25.875	TRUE	60
127341	4	0.724	36.2	13.575	FALSE	36.2
116089	4	0.655	32.75	12.2812	FALSE	32.75
143375	4	0.624	31.2	11.7	FALSE	31.2
118460	4	0.546	27.3	10.2375	FALSE	27.3
127514	4	3.24	162	60.75	TRUE	60
135640	4	0.505	25.25	9.46875	FALSE	25.25
143539	4	0.485	24.25	9.09375	FALSE	24.25
107509	4	0.437	21.85	8.19375	FALSE	21.85
121082	4	0.352	17.6	6.6	FALSE	17.6
127484	4	0.335	16.75	6.28125	FALSE	16.75
138919	4	0.317	15.85	5.94375	FALSE	15.85
138824	4	0.306	15.3	5.7375	FALSE	15.3
136034	4	7.45	372.5	139.688	TRUE	60
116991	4	0.298	14.9	5.5875	FALSE	14.9
127055	4	0.228	11.4	4.275	FALSE	11.4
135760	4	0.192	9.6	3.6	FALSE	9.6
116969	3.5	2.28	114	48.8571	TRUE	60
117029	3	2.21	110.5	55.25	TRUE	60
117130	3	2.55	127.5	63.75	TRUE	60
101723	4	4.63	231.5	86.8125	FALSE	231.5
118612	4	1.29	64.5	24.1875	FALSE	64.5
121190	4	3.02	151	56.625	FALSE	151
128431	4	1.82	91	34.125	TRUE	60
128644	4	2.46	123	46.125	TRUE	60
128691	4	16.8	840	315	TRUE	60
121316	4	1.67	83.5	31.3125	FALSE	83.5
121252	4	1.26	63	23.625	FALSE	63
105619	4	13.3	665	249.375	FALSE	665
115359	4	2.34	117	43.875	FALSE	117
121191	4	1.2	60	22.5	FALSE	60
127396	4	1.22	61	22.875	FALSE	61
133880	4	1.31	65.5	24.5625	FALSE	65.5
127248	4	1.2	60	22.5	FALSE	60
128347	4	1.41	70.5	26.4375	FALSE	70.5
127008	4	1.25	62.5	23.4375	FALSE	62.5
120917	4	1.19	59.5	22.3125	FALSE	59.5
121156	4	1.15	57.5	21.5625	FALSE	57.5
121005	4	1.06	53	19.875	FALSE	53
109121	4	1.06	53	19.875	FALSE	53
109311	4	0.998	49.9	18.7125	FALSE	49.9
121327	4	0.992	49.6	18.6	FALSE	49.6
116009	4	0.985	49.25	18.4688	FALSE	49.25
128551	4	0.977	48.85	18.3187	FALSE	48.85
128354	4	0.967	48.35	18.1312	FALSE	48.35
101645	4	0.958	47.9	17.9625	FALSE	47.9
120933	4	0.951	47.55	17.8313	FALSE	47.55
113274	4	0.941	47.05	17.6438	FALSE	47.05
118864	4	0.94	47	17.625	FALSE	47
101610	4	0.938	46.9	17.5875	FALSE	46.9
101773	4	0.938	46.9	17.5875	FALSE	46.9
127343	4	0.936	46.8	17.55	FALSE	46.8
101840	4	0.925	46.25	17.3438	FALSE	46.25
135700	4	0.874	43.7	16.3875	FALSE	43.7
127535	4	0.867	43.35	16.2563	FALSE	43.35
121047	4	0.861	43.05	16.1438	FALSE	43.05
101882	4	0.833	41.65	15.6187	FALSE	41.65
133772	4	0.828	41.4	15.525	FALSE	41.4
128248	4	0.801	40.05	15.0188	FALSE	40.05
123281	4	0.791	39.55	14.8313	FALSE	39.55
136147	4	0.785	39.25	14.7188	FALSE	39.25
135859	4	0.771	38.55	14.4563	FALSE	38.55
103116	4	0.743	37.15	13.9313	FALSE	37.15
133954	4	0.74	37	13.875	FALSE	37
121185	4	0.729	36.45	13.6687	FALSE	36.45
116857	4	0.727	36.35	13.6312	FALSE	36.35
121060	4	0.717	35.85	13.4437	FALSE	35.85
128273	4	0.71	35.5	13.3125	FALSE	35.5
133900	4	0.71	35.5	13.3125	FALSE	35.5
127170	4	0.685	34.25	12.8438	FALSE	34.25
120723	4	0.684	34.2	12.825	FALSE	34.2
123414	4	0.68	34	12.75	FALSE	34
113313	4	0.665	33.25	12.4688	FALSE	33.25
135755	4	0.66	33	12.375	FALSE	33
133820	4	0.657	32.85	12.3188	FALSE	32.85
128516	4	0.652	32.6	12.225	FALSE	32.6
103871	4	0.647	32.35	12.1312	FALSE	32.35
115793	4	0.636	31.8	11.925	FALSE	31.8
111783	4	0.635	31.75	11.9062	FALSE	31.75
109196	4	0.631	31.55	11.8313	FALSE	31.55
120913	4	0.626	31.3	11.7375	FALSE	31.3
105595	4	0.625	31.25	11.7188	FALSE	31.25
138730	4	0.614	30.7	11.5125	FALSE	30.7
121151	4	0.614	30.7	11.5125	FALSE	30.7
120896	4	0.613	30.65	11.4938	FALSE	30.65
121200	4	0.608	30.4	11.4	FALSE	30.4
123113	4	0.595	29.75	11.1562	FALSE	29.75
121142	4	0.594	29.7	11.1375	FALSE	29.7
136143	4	0.593	29.65	11.1187	FALSE	29.65
127519	4	0.586	29.3	10.9875	FALSE	29.3
115668	4	0.58	29	10.875	FALSE	29
123147	4	0.576	28.8	10.8	FALSE	28.8
118723	4	0.57	28.5	10.6875	FALSE	28.5
136118	4	0.568	28.4	10.65	FALSE	28.4
136055	4	0.566	28.3	10.6125	FALSE	28.3
116006	4	0.563	28.15	10.5562	FALSE	28.15
120952	4	0.563	28.15	10.5562	FALSE	28.15
120904	4	0.562	28.1	10.5375	FALSE	28.1
139160	4	0.562	28.1	10.5375	FALSE	28.1
127047	4	0.559	27.95	10.4813	FALSE	27.95
103125	4	0.548	27.4	10.275	FALSE	27.4
144680	4	0.546	27.3	10.2375	FALSE	27.3
109118	4	0.542	27.1	10.1625	FALSE	27.1
127395	4	0.539	26.95	10.1063	FALSE	26.95
128382	4	0.539	26.95	10.1063	FALSE	26.95
139052	4	0.537	26.85	10.0688	FALSE	26.85
143515	4	0.532	26.6	9.975	FALSE	26.6
127239	4	0.529	26.45	9.91875	FALSE	26.45
138689	4	0.525	26.25	9.84375	FALSE	26.25
128460	4	0.524	26.2	9.825	FALSE	26.2
111354	4	0.523	26.15	9.80625	FALSE	26.15
119174	4	0.518	25.9	9.7125	FALSE	25.9
144677	4	0.517	25.85	9.69375	FALSE	25.85
101792	4	0.517	25.85	9.69375	FALSE	25.85
127381	4	0.515	25.75	9.65625	FALSE	25.75
103105	4	0.506	25.3	9.4875	FALSE	25.3
133867	4	0.494	24.7	9.2625	FALSE	24.7
123168	4	0.49	24.5	9.1875	FALSE	24.5
115812	4	0.477	23.85	8.94375	FALSE	23.85
139040	4	0.477	23.85	8.94375	FALSE	23.85
144351	4	0.466	23.3	8.7375	FALSE	23.3
118561	4	0.463	23.15	8.68125	FALSE	23.15
128337	4	0.462	23.1	8.6625	FALSE	23.1
121020	4	0.461	23.05	8.64375	FALSE	23.05
118657	4	0.461	23.05	8.64375	FALSE	23.05
111733	4	0.455	22.75	8.53125	FALSE	22.75
119193	4	0.45	22.5	8.4375	FALSE	22.5
143612	4	0.448	22.4	8.4	FALSE	22.4
118720	4	0.447	22.35	8.38125	FALSE	22.35
115072	4	0.446	22.3	8.3625	FALSE	22.3
123079	4	0.441	22.05	8.26875	FALSE	22.05
127298	4	0.439	21.95	8.23125	FALSE	21.95
118655	4	0.435	21.75	8.15625	FALSE	21.75
133764	4	0.434	21.7	8.1375	FALSE	21.7
128415	4	0.431	21.55	8.08125	FALSE	21.55
111427	4	0.429	21.45	8.04375	FALSE	21.45
118735	4	0.427	21.35	8.00625	FALSE	21.35
121326	4	0.426	21.3	7.9875	FALSE	21.3
118554	4	0.425	21.25	7.96875	FALSE	21.25
103788	4	0.423	21.15	7.93125	FALSE	21.15
138920	4	0.422	21.1	7.9125	FALSE	21.1
123450	4	0.421	21.05	7.89375	FALSE	21.05
120832	4	0.419	20.95	7.85625	FALSE	20.95
116062	4	0.414	20.7	7.7625	FALSE	20.7
136081	4	0.412	20.6	7.725	FALSE	20.6
115803	4	0.41	20.5	7.6875	FALSE	20.5
121249	4	0.409	20.45	7.66875	FALSE	20.45
115808	4	0.399	19.95	7.48125	FALSE	19.95
119165	4	0.396	19.8	7.425	FALSE	19.8
116021	4	0.395	19.75	7.40625	FALSE	19.75
135907	4	0.394	19.7	7.3875	FALSE	19.7
120733	4	0.391	19.55	7.33125	FALSE	19.55
121007	4	0.388	19.4	7.275	FALSE	19.4
121162	4	0.387	19.35	7.25625	FALSE	19.35
143420	4	0.387	19.35	7.25625	FALSE	19.35
111357	4	0.386	19.3	7.2375	FALSE	19.3
121058	4	0.383	19.15	7.18125	FALSE	19.15
127327	4	0.378	18.9	7.0875	FALSE	18.9
122999	4	0.375	18.75	7.03125	FALSE	18.75
136044	4	0.375	18.75	7.03125	FALSE	18.75
123319	4	0.375	18.75	7.03125	FALSE	18.75
120865	4	0.369	18.45	6.91875	FALSE	18.45
119367	4	0.367	18.35	6.88125	FALSE	18.35
118622	4	0.365	18.25	6.84375	FALSE	18.25
128445	4	0.365	18.25	6.84375	FALSE	18.25
128396	4	0.36	18	6.75	FALSE	18
120948	4	0.36	18	6.75	FALSE	18
118502	4	0.348	17.4	6.525	FALSE	17.4
128283	4	0.344	17.2	6.45	FALSE	17.2
120753	4	0.343	17.15	6.43125	FALSE	17.15
123274	4	0.341	17.05	6.39375	FALSE	17.05
117957	4	0.341	17.05	6.39375	FALSE	17.05
118767	4	0.334	16.7	6.2625	FALSE	16.7
118452	4	0.331	16.55	6.20625	FALSE	16.55
120976	4	0.331	16.55	6.20625	FALSE	16.55
127402	4	0.33	16.5	6.1875	FALSE	16.5
118674	4	0.33	16.5	6.1875	FALSE	16.5
118603	4	0.329	16.45	6.16875	FALSE	16.45
101874	4	0.326	16.3	6.1125	FALSE	16.3
118835	4	0.321	16.05	6.01875	FALSE	16.05
120892	4	0.311	15.55	5.83125	FALSE	15.55
127078	4	0.31	15.5	5.8125	FALSE	15.5
123341	4	0.306	15.3	5.7375	FALSE	15.3
133935	4	0.306	15.3	5.7375	FALSE	15.3
113303	4	0.305	15.25	5.71875	FALSE	15.25
133887	4	0.303	15.15	5.68125	FALSE	15.15
103884	4	0.3	15	5.625	FALSE	15
111668	4	0.295	14.75	5.53125	FALSE	14.75
119305	4	0.294	14.7	5.5125	FALSE	14.7
120941	4	0.288	14.4	5.4	FALSE	14.4
144656	4	0.285	14.25	5.34375	FALSE	14.25
143565	4	0.28	14	5.25	FALSE	14
111456	4	0.279	13.95	5.23125	FALSE	13.95
128343	4	0.277	13.85	5.19375	FALSE	13.85
117396	4	0.276	13.8	5.175	FALSE	13.8
123078	4	0.273	13.65	5.11875	FALSE	13.65
121240	4	0.272	13.6	5.1	FALSE	13.6
123404	4	0.269	13.45	5.04375	FALSE	13.45
128310	4	0.268	13.4	5.025	FALSE	13.4
118462	4	0.267	13.35	5.00625	FALSE	13.35
119330	4	0.265	13.25	4.96875	FALSE	13.25
109006	4	0.263	13.15	4.93125	FALSE	13.15
128635	4	0.263	13.15	4.93125	FALSE	13.15
103007	4	0.26	13	4.875	FALSE	13
120758	4	0.242	12.1	4.5375	FALSE	12.1
117155	4	0.231	11.55	4.33125	FALSE	11.55
139043	4	0.23	11.5	4.3125	FALSE	11.5
127441	4	0.216	10.8	4.05	FALSE	10.8
128376	4	0.215	10.75	4.03125	FALSE	10.75
128505	4	0.212	10.6	3.975	FALSE	10.6
135917	4	0.208	10.4	3.9	FALSE	10.4
107316	4	0.203	10.15	3.80625	FALSE	10.15
120799	4	0.2	10	3.75	FALSE	10
120910	4	0.198	9.9	3.7125	FALSE	9.9
119268	4	0.198	9.9	3.7125	FALSE	9.9
133780	4	0.194	9.7	3.6375	FALSE	9.7
128406	4	0.193	9.65	3.61875	FALSE	9.65
115839	4	0.188	9.4	3.525	FALSE	9.4
118832	4	0.181	9.05	3.39375	FALSE	9.05
136137	4	0.176	8.8	3.3	FALSE	8.8
103040	4	0.171	8.55	3.20625	FALSE	8.55
128492	4	0.138	6.9	2.5875	FALSE	6.9
120942	4	0.127	6.35	2.38125	FALSE	6.35
128562	4	0.121	6.05	2.26875	FALSE	6.05
120962	4	0.12	6	2.25	FALSE	6
117972	4	1.31	65.5	24.5625	FALSE	65.5
101735	4	1.3	65	24.375	FALSE	65
101824	4	1.26	63	23.625	FALSE	63
108051	4	2.15	107.5	40.3125	FALSE	107.5
142160	4	1.22	61	22.875	FALSE	61
121244	4	2.97	148.5	55.6875	FALSE	148.5
118807	4	1.51	75.5	28.3125	FALSE	75.5
119461	4	1.28	64	24	FALSE	64
127476	4	1.66	83	31.125	FALSE	83
135785	4	1.18	59	22.125	FALSE	59
108784	4	1.12	56	21	FALSE	56
101776	4	1.06	53	19.875	FALSE	53
103916	4	1.05	52.5	19.6875	FALSE	52.5
108085	4	0.998	49.9	18.7125	FALSE	49.9
118810	4	0.992	49.6	18.6	FALSE	49.6
106705	4	0.985	49.25	18.4688	FALSE	49.25
118190	4	0.947	47.35	17.7562	FALSE	47.35
111724	4	0.915	45.75	17.1562	FALSE	45.75
116028	4	0.911	45.55	17.0813	FALSE	45.55
101752	4	0.904	45.2	16.95	FALSE	45.2
115925	4	0.895	44.75	16.7812	FALSE	44.75
127499	4	0.89	44.5	16.6875	FALSE	44.5
109076	4	0.889	44.45	16.6687	FALSE	44.45
127107	4	0.881	44.05	16.5188	FALSE	44.05
118615	4	0.865	43.25	16.2188	FALSE	43.25
103081	4	0.845	42.25	15.8438	FALSE	42.25
121322	4	0.843	42.15	15.8062	FALSE	42.15
136022	4	0.836	41.8	15.675	FALSE	41.8
109134	4	0.828	41.4	15.525	FALSE	41.4
109068	4	0.813	40.65	15.2437	FALSE	40.65
128441	4	0.795	39.75	14.9062	FALSE	39.75
116027	4	0.781	39.05	14.6438	FALSE	39.05
101765	4	0.777	38.85	14.5687	FALSE	38.85
128326	4	0.774	38.7	14.5125	FALSE	38.7
117379	4	0.771	38.55	14.4563	FALSE	38.55
101722	4	0.769	38.45	14.4188	FALSE	38.45
103063	4	0.73	36.5	13.6875	FALSE	36.5
128703	4	0.716	35.8	13.425	FALSE	35.8
102987	4	0.705	35.25	13.2188	FALSE	35.25
109332	4	0.703	35.15	13.1812	FALSE	35.15
116036	4	0.699	34.95	13.1062	FALSE	34.95
107439	4	0.68	34	12.75	FALSE	34
120980	4	0.675	33.75	12.6562	FALSE	33.75
118351	4	0.67	33.5	12.5625	FALSE	33.5
109102	4	0.654	32.7	12.2625	FALSE	32.7
111452	4	0.639	31.95	11.9813	FALSE	31.95
123251	4	0.631	31.55	11.8313	FALSE	31.55
104993	4	0.627	31.35	11.7562	FALSE	31.35
142096	4	0.623	31.15	11.6813	FALSE	31.15
118774	4	0.621	31.05	11.6438	FALSE	31.05
118827	4	0.62	31	11.625	FALSE	31
136042	4	0.62	31	11.625	FALSE	31
133958	4	0.607	30.35	11.3812	FALSE	30.35
117149	4	0.598	29.9	11.2125	FALSE	29.9
103909	4	0.586	29.3	10.9875	FALSE	29.3
138826	4	0.572	28.6	10.725	FALSE	28.6
127150	4	0.568	28.4	10.65	FALSE	28.4
128488	4	0.566	28.3	10.6125	FALSE	28.3
139015	4	0.564	28.2	10.575	FALSE	28.2
121159	4	0.562	28.1	10.5375	FALSE	28.1
118803	4	0.557	27.85	10.4438	FALSE	27.85
111883	4	0.554	27.7	10.3875	FALSE	27.7
121140	4	0.552	27.6	10.35	FALSE	27.6
128560	4	0.548	27.4	10.275	FALSE	27.4
139012	4	0.547	27.35	10.2563	FALSE	27.35
101879	4	0.545	27.25	10.2188	FALSE	27.25
101900	4	0.543	27.15	10.1813	FALSE	27.15
123492	4	0.53	26.5	9.9375	FALSE	26.5
133962	4	0.529	26.45	9.91875	FALSE	26.45
111350	4	0.528	26.4	9.9	FALSE	26.4
118489	4	0.525	26.25	9.84375	FALSE	26.25
110639	4	0.525	26.25	9.84375	FALSE	26.25
120899	4	0.524	26.2	9.825	FALSE	26.2
142066	4	0.518	25.9	9.7125	FALSE	25.9
128580	4	0.516	25.8	9.675	FALSE	25.8
123356	4	0.515	25.75	9.65625	FALSE	25.75
103023	4	0.495	24.75	9.28125	FALSE	24.75
103921	4	0.484	24.2	9.075	FALSE	24.2
107317	4	0.483	24.15	9.05625	FALSE	24.15
105664	4	0.481	24.05	9.01875	FALSE	24.05
128366	4	0.481	24.05	9.01875	FALSE	24.05
135838	4	0.476	23.8	8.925	FALSE	23.8
144713	4	0.471	23.55	8.83125	FALSE	23.55
109208	4	0.465	23.25	8.71875	FALSE	23.25
101886	4	0.459	22.95	8.60625	FALSE	22.95
128613	4	0.45	22.5	8.4375	FALSE	22.5
123489	4	0.44	22	8.25	FALSE	22
120771	4	0.439	21.95	8.23125	FALSE	21.95
101808	4	0.437	21.85	8.19375	FALSE	21.85
118423	4	0.434	21.7	8.1375	FALSE	21.7
101869	4	0.43	21.5	8.0625	FALSE	21.5
106678	4	0.423	21.15	7.93125	FALSE	21.15
103030	4	0.423	21.15	7.93125	FALSE	21.15
103110	4	0.423	21.15	7.93125	FALSE	21.15
136097	4	0.409	20.45	7.66875	FALSE	20.45
118387	4	0.405	20.25	7.59375	FALSE	20.25
116781	4	0.405	20.25	7.59375	FALSE	20.25
127505	4	0.404	20.2	7.575	FALSE	20.2
104485	4	0.398	19.9	7.4625	FALSE	19.9
115904	4	0.391	19.55	7.33125	FALSE	19.55
109109	4	0.389	19.45	7.29375	FALSE	19.45
144717	4	0.384	19.2	7.2	FALSE	19.2
135933	4	0.381	19.05	7.14375	FALSE	19.05
108026	4	0.378	18.9	7.0875	FALSE	18.9
115937	4	0.378	18.9	7.0875	FALSE	18.9
123173	4	0.371	18.55	6.95625	FALSE	18.55
119333	4	0.368	18.4	6.9	FALSE	18.4
117138	4	0.365	18.25	6.84375	FALSE	18.25
123533	4	0.358	17.9	6.7125	FALSE	17.9
127361	4	0.353	17.65	6.61875	FALSE	17.65
127338	4	0.352	17.6	6.6	FALSE	17.6
118866	4	0.347	17.35	6.50625	FALSE	17.35
105633	4	0.345	17.25	6.46875	FALSE	17.25
115360	4	0.345	17.25	6.46875	FALSE	17.25
111639	4	0.343	17.15	6.43125	FALSE	17.15
126944	4	0.341	17.05	6.39375	FALSE	17.05
111895	4	0.34	17	6.375	FALSE	17
109870	4	0.339	16.95	6.35625	FALSE	16.95
109095	4	0.337	16.85	6.31875	FALSE	16.85
118732	4	0.336	16.8	6.3	FALSE	16.8
128250	4	0.331	16.55	6.20625	FALSE	16.55
108782	4	0.331	16.55	6.20625	FALSE	16.55
109258	4	0.324	16.2	6.075	FALSE	16.2
127061	4	0.32	16	6	FALSE	16
117001	4	0.32	16	6	FALSE	16
120820	4	0.313	15.65	5.86875	FALSE	15.65
109132	4	0.307	15.35	5.75625	FALSE	15.35
115676	4	0.305	15.25	5.71875	FALSE	15.25
126990	4	0.304	15.2	5.7	FALSE	15.2
136058	4	0.299	14.95	5.60625	FALSE	14.95
142015	4	0.297	14.85	5.56875	FALSE	14.85
127059	4	0.295	14.75	5.53125	FALSE	14.75
135928	4	0.292	14.6	5.475	FALSE	14.6
135798	4	0.288	14.4	5.4	FALSE	14.4
103914	4	0.281	14.05	5.26875	FALSE	14.05
127466	4	0.273	13.65	5.11875	FALSE	13.65
128618	4	0.266	13.3	4.9875	FALSE	13.3
121176	4	0.254	12.7	4.7625	FALSE	12.7
111732	4	0.251	12.55	4.70625	FALSE	12.55
128390	4	0.25	12.5	4.6875	FALSE	12.5
111607	4	0.249	12.45	4.66875	FALSE	12.45
109047	4	0.248	12.4	4.65	FALSE	12.4
136095	4	0.245	12.25	4.59375	FALSE	12.25
120974	4	0.237	11.85	4.44375	FALSE	11.85
128411	4	0.229	11.45	4.29375	FALSE	11.45
115973	4	0.216	10.8	4.05	FALSE	10.8
120833	4	0.214	10.7	4.0125	FALSE	10.7
121179	4	0.21	10.5	3.9375	FALSE	10.5
128457	4	0.19	9.5	3.5625	FALSE	9.5
109262	4	0.177	8.85	3.31875	FALSE	8.85
127376	4	0.116	5.8	2.175	FALSE	5.8
138896	4	3.14	157	58.875	FALSE	157
106658	4	2.51	125.5	47.0625	FALSE	125.5
144378	4	10.8	540	202.5	FALSE	540
117025	4	1.98	99	37.125	FALSE	99
111881	4	1.26	63	23.625	FALSE	63
117761	4	1.69	84.5	31.6875	FALSE	84.5
101853	4	1.86	93	34.875	FALSE	93
144218	4	1.28	64	24	FALSE	64
101747	4	4.23	211.5	79.3125	FALSE	211.5
109300	4	1.29	64.5	24.1875	FALSE	64.5
105566	4	4.63	231.5	86.8125	FALSE	231.5
144381	4	3.96	198	74.25	FALSE	198
105574	4	4.66	233	87.375	FALSE	233
105579	4	5.7	285	106.875	FALSE	285
117207	4	1.28	64	24	FALSE	64
117470	4	1.2	60	22.5	FALSE	60
103820	4	1.91	95.5	35.8125	FALSE	95.5
150277	4	1.53	76.5	28.6875	FALSE	76.5
109110	4	1.65	82.5	30.9375	FALSE	82.5
120995	4	2.03	101.5	38.0625	FALSE	101.5
117386	4	3.15	157.5	59.0625	FALSE	157.5
117554	4	2.94	147	55.125	FALSE	147
127423	4	1.24	62	23.25	FALSE	62
117541	4	3.15	157.5	59.0625	FALSE	157.5
121243	4	1.28	64	24	FALSE	64
102300	4	6.74	337	126.375	FALSE	337
121165	4	13.8	690	258.75	FALSE	690
116535	4	1.4	70	26.25	FALSE	70
116637	4	1.31	65.5	24.5625	FALSE	65.5
117402	4	1.67	83.5	31.3125	FALSE	83.5
133808	4	6.11	305.5	114.562	FALSE	305.5
123160	4	5.62	281	105.375	FALSE	281
123080	4	3.28	164	61.5	FALSE	164
123124	4	1.67	83.5	31.3125	FALSE	83.5
123234	4	1.77	88.5	33.1875	FALSE	88.5
136120	4	1.29	64.5	24.1875	FALSE	64.5
139016	4	1.18	59	22.125	FALSE	59
121203	4	1.16	58	21.75	FALSE	58
103819	4	1.11	55.5	20.8125	FALSE	55.5
110615	4	1.11	55.5	20.8125	FALSE	55.5
123381	4	1.1	55	20.625	FALSE	55
113333	4	1.1	55	20.625	FALSE	55
117016	4	1.09	54.5	20.4375	FALSE	54.5
108076	4	1.09	54.5	20.4375	FALSE	54.5
123278	4	1.05	52.5	19.6875	FALSE	52.5
136126	4	1.02	51	19.125	FALSE	51
133901	4	1.01	50.5	18.9375	FALSE	50.5
112497	4	0.996	49.8	18.675	FALSE	49.8
117356	4	0.976	48.8	18.3	FALSE	48.8
115989	4	0.973	48.65	18.2437	FALSE	48.65
101733	4	0.969	48.45	18.1687	FALSE	48.45
118045	4	0.969	48.45	18.1687	FALSE	48.45
138832	4	0.96	48	18	FALSE	48
116762	4	0.957	47.85	17.9437	FALSE	47.85
141665	4	0.944	47.2	17.7	FALSE	47.2
139177	4	0.941	47.05	17.6438	FALSE	47.05
121255	4	0.932	46.6	17.475	FALSE	46.6
105611	4	0.924	46.2	17.325	FALSE	46.2
116710	4	0.91	45.5	17.0625	FALSE	45.5
155574	4	0.908	45.4	17.025	FALSE	45.4
117760	4	0.885	44.25	16.5938	FALSE	44.25
133795	4	0.883	44.15	16.5562	FALSE	44.15
117439	4	0.873	43.65	16.3687	FALSE	43.65
141843	4	0.871	43.55	16.3313	FALSE	43.55
143532	4	0.855	42.75	16.0312	FALSE	42.75
105603	4	0.846	42.3	15.8625	FALSE	42.3
127366	4	0.832	41.6	15.6	FALSE	41.6
109092	4	0.828	41.4	15.525	FALSE	41.4
116987	4	0.824	41.2	15.45	FALSE	41.2
127026	4	0.822	41.1	15.4125	FALSE	41.1
144706	4	0.815	40.75	15.2812	FALSE	40.75
116879	4	0.813	40.65	15.2437	FALSE	40.65
101795	4	0.809	40.45	15.1688	FALSE	40.45
117129	4	0.8	40	15	FALSE	40
126957	4	0.8	40	15	FALSE	40
133934	4	0.797	39.85	14.9438	FALSE	39.85
144217	4	0.795	39.75	14.9062	FALSE	39.75
141613	4	0.772	38.6	14.475	FALSE	38.6
115974	4	0.765	38.25	14.3438	FALSE	38.25
120801	4	0.746	37.3	13.9875	FALSE	37.3
142145	4	0.743	37.15	13.9313	FALSE	37.15
117272	4	0.737	36.85	13.8187	FALSE	36.85
121229	4	0.735	36.75	13.7812	FALSE	36.75
103790	4	0.731	36.55	13.7062	FALSE	36.55
152025	4	0.726	36.3	13.6125	FALSE	36.3
105620	4	0.723	36.15	13.5563	FALSE	36.15
121022	4	0.719	35.95	13.4812	FALSE	35.95
117226	4	0.718	35.9	13.4625	FALSE	35.9
120949	4	0.715	35.75	13.4062	FALSE	35.75
109952	4	0.714	35.7	13.3875	FALSE	35.7
135844	4	0.706	35.3	13.2375	FALSE	35.3
139189	4	0.699	34.95	13.1062	FALSE	34.95
138691	4	0.693	34.65	12.9937	FALSE	34.65
135980	4	0.685	34.25	12.8438	FALSE	34.25
135970	4	0.682	34.1	12.7875	FALSE	34.1
115705	4	0.672	33.6	12.6	FALSE	33.6
144161	4	0.663	33.15	12.4313	FALSE	33.15
117135	4	0.66	33	12.375	FALSE	33
111711	4	0.657	32.85	12.3188	FALSE	32.85
101652	4	0.654	32.7	12.2625	FALSE	32.7
143499	4	0.644	32.2	12.075	FALSE	32.2
103101	4	0.641	32.05	12.0188	FALSE	32.05
107547	4	0.636	31.8	11.925	FALSE	31.8
115633	4	0.628	31.4	11.775	FALSE	31.4
111443	4	0.628	31.4	11.775	FALSE	31.4
150182	4	0.625	31.25	11.7188	FALSE	31.25
105614	4	0.624	31.2	11.7	FALSE	31.2
143332	4	0.622	31.1	11.6625	FALSE	31.1
111667	4	0.621	31.05	11.6438	FALSE	31.05
138683	4	0.612	30.6	11.475	FALSE	30.6
123153	4	0.603	30.15	11.3063	FALSE	30.15
117492	4	0.598	29.9	11.2125	FALSE	29.9
143412	4	0.597	29.85	11.1937	FALSE	29.85
127131	4	0.591	29.55	11.0812	FALSE	29.55
115028	4	0.589	29.45	11.0437	FALSE	29.45
109563	4	0.585	29.25	10.9688	FALSE	29.25
141710	4	0.585	29.25	10.9688	FALSE	29.25
135611	4	0.576	28.8	10.8	FALSE	28.8
138895	4	0.576	28.8	10.8	FALSE	28.8
107445	4	0.563	28.15	10.5562	FALSE	28.15
116582	4	0.557	27.85	10.4438	FALSE	27.85
102393	4	0.553	27.65	10.3688	FALSE	27.65
109241	4	0.551	27.55	10.3313	FALSE	27.55
115827	4	0.551	27.55	10.3313	FALSE	27.55
115791	4	0.551	27.55	10.3313	FALSE	27.55
111532	4	0.549	27.45	10.2938	FALSE	27.45
139059	4	0.548	27.4	10.275	FALSE	27.4
118071	4	0.543	27.15	10.1813	FALSE	27.15
115814	4	0.542	27.1	10.1625	FALSE	27.1
127001	4	0.539	26.95	10.1063	FALSE	26.95
120828	4	0.533	26.65	9.99375	FALSE	26.65
116914	4	0.528	26.4	9.9	FALSE	26.4
105616	4	0.527	26.35	9.88125	FALSE	26.35
116924	4	0.525	26.25	9.84375	FALSE	26.25
113933	4	0.514	25.7	9.6375	FALSE	25.7
128530	4	0.514	25.7	9.6375	FALSE	25.7
117303	4	0.514	25.7	9.6375	FALSE	25.7
117454	4	0.513	25.65	9.61875	FALSE	25.65
139149	4	0.513	25.65	9.61875	FALSE	25.65
115977	4	0.51	25.5	9.5625	FALSE	25.5
120735	4	0.51	25.5	9.5625	FALSE	25.5
116055	4	0.506	25.3	9.4875	FALSE	25.3
116904	4	0.503	25.15	9.43125	FALSE	25.15
135636	4	0.503	25.15	9.43125	FALSE	25.15
133806	4	0.5	25	9.375	FALSE	25
133928	4	0.5	25	9.375	FALSE	25
117271	4	0.498	24.9	9.3375	FALSE	24.9
116973	4	0.497	24.85	9.31875	FALSE	24.85
126999	4	0.496	24.8	9.3	FALSE	24.8
115869	4	0.494	24.7	9.2625	FALSE	24.7
117370	4	0.486	24.3	9.1125	FALSE	24.3
115663	4	0.484	24.2	9.075	FALSE	24.2
115799	4	0.483	24.15	9.05625	FALSE	24.15
120867	4	0.483	24.15	9.05625	FALSE	24.15
135905	4	0.481	24.05	9.01875	FALSE	24.05
117050	4	0.481	24.05	9.01875	FALSE	24.05
111879	4	0.478	23.9	8.9625	FALSE	23.9
103933	4	0.476	23.8	8.925	FALSE	23.8
123100	4	0.475	23.75	8.90625	FALSE	23.75
108022	4	0.47	23.5	8.8125	FALSE	23.5
127445	4	0.47	23.5	8.8125	FALSE	23.5
116722	4	0.468	23.4	8.775	FALSE	23.4
101748	4	0.465	23.25	8.71875	FALSE	23.25
118058	4	0.465	23.25	8.71875	FALSE	23.25
126995	4	0.461	23.05	8.64375	FALSE	23.05
119377	4	0.461	23.05	8.64375	FALSE	23.05
116648	4	0.458	22.9	8.5875	FALSE	22.9
117238	4	0.458	22.9	8.5875	FALSE	22.9
121024	4	0.454	22.7	8.5125	FALSE	22.7
139210	4	0.453	22.65	8.49375	FALSE	22.65
113923	4	0.453	22.65	8.49375	FALSE	22.65
123408	4	0.453	22.65	8.49375	FALSE	22.65
106670	4	0.45	22.5	8.4375	FALSE	22.5
117495	4	0.449	22.45	8.41875	FALSE	22.45
120954	4	0.448	22.4	8.4	FALSE	22.4
116970	4	0.446	22.3	8.3625	FALSE	22.3
144166	4	0.445	22.25	8.34375	FALSE	22.25
136039	4	0.445	22.25	8.34375	FALSE	22.25
109123	4	0.443	22.15	8.30625	FALSE	22.15
123317	4	0.439	21.95	8.23125	FALSE	21.95
117444	4	0.438	21.9	8.2125	FALSE	21.9
116908	4	0.434	21.7	8.1375	FALSE	21.7
123375	4	0.434	21.7	8.1375	FALSE	21.7
118038	4	0.433	21.65	8.11875	FALSE	21.65
117364	4	0.431	21.55	8.08125	FALSE	21.55
113305	4	0.429	21.45	8.04375	FALSE	21.45
136063	4	0.426	21.3	7.9875	FALSE	21.3
117032	4	0.423	21.15	7.93125	FALSE	21.15
127111	4	0.422	21.1	7.9125	FALSE	21.1
135758	4	0.415	20.75	7.78125	FALSE	20.75
115992	4	0.414	20.7	7.7625	FALSE	20.7
108802	4	0.414	20.7	7.7625	FALSE	20.7
115849	4	0.406	20.3	7.6125	FALSE	20.3
103799	4	0.405	20.25	7.59375	FALSE	20.25
118354	4	0.403	20.15	7.55625	FALSE	20.15
127041	4	0.396	19.8	7.425	FALSE	19.8
139209	4	0.394	19.7	7.3875	FALSE	19.7
133870	4	0.392	19.6	7.35	FALSE	19.6
139158	4	0.392	19.6	7.35	FALSE	19.6
120725	4	0.39	19.5	7.3125	FALSE	19.5
111656	4	0.389	19.45	7.29375	FALSE	19.45
127134	4	0.389	19.45	7.29375	FALSE	19.45
136157	4	0.385	19.25	7.21875	FALSE	19.25
144379	4	0.384	19.2	7.2	FALSE	19.2
144185	4	0.383	19.15	7.18125	FALSE	19.15
118727	4	0.38	19	7.125	FALSE	19
141970	4	0.379	18.95	7.10625	FALSE	18.95
116792	4	0.377	18.85	7.06875	FALSE	18.85
117124	4	0.372	18.6	6.975	FALSE	18.6
115787	4	0.369	18.45	6.91875	FALSE	18.45
114028	4	0.367	18.35	6.88125	FALSE	18.35
143457	4	0.365	18.25	6.84375	FALSE	18.25
117794	4	0.36	18	6.75	FALSE	18
127355	4	0.359	17.95	6.73125	FALSE	17.95
101889	4	0.358	17.9	6.7125	FALSE	17.9
115837	4	0.355	17.75	6.65625	FALSE	17.75
115752	4	0.352	17.6	6.6	FALSE	17.6
117307	4	0.352	17.6	6.6	FALSE	17.6
127339	4	0.352	17.6	6.6	FALSE	17.6
117530	4	0.35	17.5	6.5625	FALSE	17.5
115809	4	0.35	17.5	6.5625	FALSE	17.5
138997	4	0.349	17.45	6.54375	FALSE	17.45
118649	4	0.348	17.4	6.525	FALSE	17.4
121070	4	0.342	17.1	6.4125	FALSE	17.1
103069	4	0.341	17.05	6.39375	FALSE	17.05
135919	4	0.339	16.95	6.35625	FALSE	16.95
127132	4	0.338	16.9	6.3375	FALSE	16.9
108796	4	0.338	16.9	6.3375	FALSE	16.9
144345	4	0.338	16.9	6.3375	FALSE	16.9
102411	4	0.33	16.5	6.1875	FALSE	16.5
115747	4	0.326	16.3	6.1125	FALSE	16.3
120812	4	0.325	16.25	6.09375	FALSE	16.25
128285	4	0.322	16.1	6.0375	FALSE	16.1
127046	4	0.322	16.1	6.0375	FALSE	16.1
105067	4	0.315	15.75	5.90625	FALSE	15.75
101712	4	0.31	15.5	5.8125	FALSE	15.5
115898	4	0.309	15.45	5.79375	FALSE	15.45
115645	4	0.307	15.35	5.75625	FALSE	15.35
126997	4	0.306	15.3	5.7375	FALSE	15.3
128728	4	0.304	15.2	5.7	FALSE	15.2
144401	4	0.303	15.15	5.68125	FALSE	15.15
127109	4	0.302	15.1	5.6625	FALSE	15.1
116907	4	0.301	15.05	5.64375	FALSE	15.05
135591	4	0.3	15	5.625	FALSE	15
116003	4	0.299	14.95	5.60625	FALSE	14.95
138954	4	0.297	14.85	5.56875	FALSE	14.85
136165	4	0.295	14.75	5.53125	FALSE	14.75
109136	4	0.295	14.75	5.53125	FALSE	14.75
142031	4	0.295	14.75	5.53125	FALSE	14.75
109275	4	0.292	14.6	5.475	FALSE	14.6
127177	4	0.291	14.55	5.45625	FALSE	14.55
135973	4	0.291	14.55	5.45625	FALSE	14.55
108369	4	0.288	14.4	5.4	FALSE	14.4
126953	4	0.288	14.4	5.4	FALSE	14.4
109304	4	0.286	14.3	5.3625	FALSE	14.3
115451	4	0.286	14.3	5.3625	FALSE	14.3
116033	4	0.284	14.2	5.325	FALSE	14.2
118481	4	0.281	14.05	5.26875	FALSE	14.05
143623	4	0.28	14	5.25	FALSE	14
117181	4	0.278	13.9	5.2125	FALSE	13.9
121223	4	0.278	13.9	5.2125	FALSE	13.9
135931	4	0.277	13.85	5.19375	FALSE	13.85
114077	4	0.277	13.85	5.19375	FALSE	13.85
117107	4	0.272	13.6	5.1	FALSE	13.6
114103	4	0.271	13.55	5.08125	FALSE	13.55
103946	4	0.27	13.5	5.0625	FALSE	13.5
103049	4	0.263	13.15	4.93125	FALSE	13.15
136083	4	0.262	13.1	4.9125	FALSE	13.1
120989	4	0.261	13.05	4.89375	FALSE	13.05
128377	4	0.256	12.8	4.8	FALSE	12.8
127369	4	0.254	12.7	4.7625	FALSE	12.7
133784	4	0.253	12.65	4.74375	FALSE	12.65
116574	4	0.252	12.6	4.725	FALSE	12.6
128338	4	0.252	12.6	4.725	FALSE	12.6
150348	4	0.248	12.4	4.65	FALSE	12.4
135856	4	0.248	12.4	4.65	FALSE	12.4
116809	4	0.247	12.35	4.63125	FALSE	12.35
133876	4	0.247	12.35	4.63125	FALSE	12.35
117447	4	0.244	12.2	4.575	FALSE	12.2
123343	4	0.244	12.2	4.575	FALSE	12.2
121183	4	0.243	12.15	4.55625	FALSE	12.15
143588	4	0.24	12	4.5	FALSE	12
121017	4	0.239	11.95	4.48125	FALSE	11.95
123496	4	0.238	11.9	4.4625	FALSE	11.9
117014	4	0.237	11.85	4.44375	FALSE	11.85
116807	4	0.237	11.85	4.44375	FALSE	11.85
138697	4	0.237	11.85	4.44375	FALSE	11.85
127056	4	0.236	11.8	4.425	FALSE	11.8
138758	4	0.234	11.7	4.3875	FALSE	11.7
117536	4	0.231	11.55	4.33125	FALSE	11.55
103044	4	0.228	11.4	4.275	FALSE	11.4
118798	4	0.226	11.3	4.2375	FALSE	11.3
144395	4	0.222	11.1	4.1625	FALSE	11.1
116926	4	0.222	11.1	4.1625	FALSE	11.1
144196	4	0.221	11.05	4.14375	FALSE	11.05
127225	4	0.22	11	4.125	FALSE	11
117302	4	0.22	11	4.125	FALSE	11
135687	4	0.219	10.95	4.10625	FALSE	10.95
121318	4	0.218	10.9	4.0875	FALSE	10.9
118550	4	0.215	10.75	4.03125	FALSE	10.75
127167	4	0.212	10.6	3.975	FALSE	10.6
102334	4	0.211	10.55	3.95625	FALSE	10.55
107470	4	0.21	10.5	3.9375	FALSE	10.5
123192	4	0.203	10.15	3.80625	FALSE	10.15
127424	4	0.2	10	3.75	FALSE	10
120856	4	0.198	9.9	3.7125	FALSE	9.9
117287	4	0.196	9.8	3.675	FALSE	9.8
151971	4	0.196	9.8	3.675	FALSE	9.8
133886	4	0.196	9.8	3.675	FALSE	9.8
139104	4	0.192	9.6	3.6	FALSE	9.6
136115	4	0.191	9.55	3.58125	FALSE	9.55
117199	4	0.191	9.55	3.58125	FALSE	9.55
117526	4	0.186	9.3	3.4875	FALSE	9.3
142042	4	0.186	9.3	3.4875	FALSE	9.3
117193	4	0.183	9.15	3.43125	FALSE	9.15
108794	4	0.179	8.95	3.35625	FALSE	8.95
105604	4	0.165	8.25	3.09375	FALSE	8.25
127362	4	0.161	8.05	3.01875	FALSE	8.05
138984	4	0.157	7.85	2.94375	FALSE	7.85
115797	4	0.156	7.8	2.925	FALSE	7.8
109084	4	0.154	7.7	2.8875	FALSE	7.7
127530	4	0.151	7.55	2.83125	FALSE	7.55
117954	4	0.151	7.55	2.83125	FALSE	7.55
121139	4	0.15	7.5	2.8125	FALSE	7.5
128307	4	0.15	7.5	2.8125	FALSE	7.5
103076	4	0.149	7.45	2.79375	FALSE	7.45
128528	4	0.147	7.35	2.75625	FALSE	7.35
138927	4	0.145	7.25	2.71875	FALSE	7.25
143329	4	0.145	7.25	2.71875	FALSE	7.25
135684	4	0.138	6.9	2.5875	FALSE	6.9
139216	4	0.137	6.85	2.56875	FALSE	6.85
116800	4	0.135	6.75	2.53125	FALSE	6.75
128553	4	0.13	6.5	2.4375	FALSE	6.5
136057	4	0.129	6.45	2.41875	FALSE	6.45
117341	4	0.126	6.3	2.3625	FALSE	6.3
109292	4	0.117	5.85	2.19375	FALSE	5.85
101658	4	0.115	5.75	2.15625	FALSE	5.75
101893	4	0.115	5.75	2.15625	FALSE	5.75
143611	4	0.113	5.65	2.11875	FALSE	5.65
106750	4	0.109	5.45	2.04375	FALSE	5.45
107532	4	0.102	5.1	1.9125	FALSE	5.1
141684	4	0.1	5	1.875	FALSE	5
120880	4	0.1	5	1.875	FALSE	5
139003	4	0.1	5	1.875	FALSE	5
115962	4	0.05	2.5	0.9375	FALSE	2.5
117027	3.5	2.86	143	61.2857	FALSE	143
117074	3.5	1.79	89.5	38.3571	FALSE	89.5
117010	3.5	1.11	55.5	23.7857	FALSE	55.5
138688	3.5	0.969	48.45	20.7643	FALSE	48.45
117449	3.5	0.962	48.1	20.6143	FALSE	48.1
117338	3.5	0.929	46.45	19.9071	FALSE	46.45
117177	3.5	0.887	44.35	19.0071	FALSE	44.35
105629	3.5	0.863	43.15	18.4929	FALSE	43.15
117509	3.5	0.783	39.15	16.7786	FALSE	39.15
117467	3.5	0.755	37.75	16.1786	FALSE	37.75
101883	3.5	0.697	34.85	14.9357	FALSE	34.85
135957	3.5	0.686	34.3	14.7	FALSE	34.3
109309	3.5	0.681	34.05	14.5929	FALSE	34.05
109882	3.5	0.602	30.1	12.9	FALSE	30.1
135681	3.5	0.576	28.8	12.3429	FALSE	28.8
116901	3.5	0.561	28.05	12.0214	FALSE	28.05
121010	3.5	0.482	24.1	10.3286	FALSE	24.1
115970	3.5	0.48	24	10.2857	FALSE	24
105071	3.5	0.461	23.05	9.87857	FALSE	23.05
127039	3.5	0.461	23.05	9.87857	FALSE	23.05
117133	3.5	0.46	23	9.85714	FALSE	23
135898	3.5	0.459	22.95	9.83571	FALSE	22.95
109213	3.5	0.428	21.4	9.17143	FALSE	21.4
135797	3.5	0.425	21.25	9.10714	FALSE	21.25
106696	3.5	0.421	21.05	9.02143	FALSE	21.05
142162	3.5	0.403	20.15	8.63571	FALSE	20.15
120728	3.5	0.397	19.85	8.50714	FALSE	19.85
111843	3.5	0.392	19.6	8.4	FALSE	19.6
116777	3.5	0.382	19.1	8.18571	FALSE	19.1
127498	3.5	0.377	18.85	8.07857	FALSE	18.85
118602	3.5	0.374	18.7	8.01429	FALSE	18.7
116935	3.5	0.366	18.3	7.84286	FALSE	18.3
127154	3.5	0.356	17.8	7.62857	FALSE	17.8
105622	3.5	0.353	17.65	7.56429	FALSE	17.65
117355	3.5	0.348	17.4	7.45714	FALSE	17.4
127223	3.5	0.343	17.15	7.35	FALSE	17.15
117531	3.5	0.341	17.05	7.30714	FALSE	17.05
139113	3.5	0.335	16.75	7.17857	FALSE	16.75
117362	3.5	0.328	16.4	7.02857	FALSE	16.4
128249	3.5	0.325	16.25	6.96429	FALSE	16.25
128501	3.5	0.324	16.2	6.94286	FALSE	16.2
117081	3.5	0.319	15.95	6.83571	FALSE	15.95
108064	3.5	0.318	15.9	6.81429	FALSE	15.9
115835	3.5	0.315	15.75	6.75	FALSE	15.75
127136	3.5	0.303	15.15	6.49286	FALSE	15.15
128669	3.5	0.298	14.9	6.38571	FALSE	14.9
109197	3.5	0.29	14.5	6.21429	FALSE	14.5
116802	3.5	0.287	14.35	6.15	FALSE	14.35
110690	3.5	0.284	14.2	6.08571	FALSE	14.2
128309	3.5	0.277	13.85	5.93571	FALSE	13.85
128398	3.5	0.272	13.6	5.82857	FALSE	13.6
117474	3.5	0.263	13.15	5.63571	FALSE	13.15
117309	3.5	0.262	13.1	5.61429	FALSE	13.1
109124	3.5	0.253	12.65	5.42143	FALSE	12.65
117189	3.5	0.252	12.6	5.4	FALSE	12.6
120830	3.5	0.248	12.4	5.31429	FALSE	12.4
128502	3.5	0.238	11.9	5.1	FALSE	11.9
115864	3.5	0.212	10.6	4.54286	FALSE	10.6
105598	3.5	0.21	10.5	4.5	FALSE	10.5
128422	3.5	0.204	10.2	4.37143	FALSE	10.2
120881	3.5	0.195	9.75	4.17857	FALSE	9.75
136028	3.5	0.187	9.35	4.00714	FALSE	9.35
116885	3.5	0.184	9.2	3.94286	FALSE	9.2
120779	3.5	0.167	8.35	3.57857	FALSE	8.35
116868	3.5	0.167	8.35	3.57857	FALSE	8.35
117250	3.5	0.142	7.1	3.04286	FALSE	7.1
127311	3.5	0.095	4.75	2.03571	FALSE	4.75
101743	3	1.56	78	39	FALSE	78
109200	3	22	1100	550	FALSE	1100
120837	3	0.931	46.55	23.275	FALSE	46.55
105569	3	0.904	45.2	22.6	FALSE	45.2
105643	3	0.862	43.1	21.55	FALSE	43.1
111382	3	0.8	40	20	FALSE	40
117434	3	0.708	35.4	17.7	FALSE	35.4
101758	3	0.627	31.35	15.675	FALSE	31.35
150370	3	0.595	29.75	14.875	FALSE	29.75
123503	3	0.584	29.2	14.6	FALSE	29.2
144130	3	0.584	29.2	14.6	FALSE	29.2
133910	3	0.563	28.15	14.075	FALSE	28.15
119454	3	0.55	27.5	13.75	FALSE	27.5
128294	3	0.542	27.1	13.55	FALSE	27.1
105641	3	0.527	26.35	13.175	FALSE	26.35
110679	3	0.519	25.95	12.975	FALSE	25.95
105583	3	0.514	25.7	12.85	FALSE	25.7
123003	3	0.506	25.3	12.65	FALSE	25.3
123365	3	0.499	24.95	12.475	FALSE	24.95
121257	3	0.495	24.75	12.375	FALSE	24.75
151976	3	0.484	24.2	12.1	FALSE	24.2
134347	3	0.467	23.35	11.675	FALSE	23.35
111871	3	0.437	21.85	10.925	FALSE	21.85
111720	3	0.436	21.8	10.9	FALSE	21.8
123393	3	0.434	21.7	10.85	FALSE	21.7
110697	3	0.422	21.1	10.55	FALSE	21.1
103134	3	0.42	21	10.5	FALSE	21
118707	3	0.412	20.6	10.3	FALSE	20.6
141857	3	0.395	19.75	9.875	FALSE	19.75
103114	3	0.383	19.15	9.575	FALSE	19.15
106676	3	0.383	19.15	9.575	FALSE	19.15
120793	3	0.374	18.7	9.35	FALSE	18.7
117764	3	0.372	18.6	9.3	FALSE	18.6
121170	3	0.361	18.05	9.025	FALSE	18.05
111655	3	0.359	17.95	8.975	FALSE	17.95
117381	3	0.355	17.75	8.875	FALSE	17.75
108029	3	0.354	17.7	8.85	FALSE	17.7
102295	3	0.353	17.65	8.825	FALSE	17.65
123466	3	0.343	17.15	8.575	FALSE	17.15
123455	3	0.336	16.8	8.4	FALSE	16.8
144150	3	0.333	16.65	8.325	FALSE	16.65
152026	3	0.331	16.55	8.275	FALSE	16.55
128311	3	0.318	15.9	7.95	FALSE	15.9
116998	3	0.298	14.9	7.45	FALSE	14.9
111385	3	0.292	14.6	7.3	FALSE	14.6
123333	3	0.29	14.5	7.25	FALSE	14.5
101655	3	0.285	14.25	7.125	FALSE	14.25
111887	3	0.283	14.15	7.075	FALSE	14.15
141874	3	0.282	14.1	7.05	FALSE	14.1
115926	3	0.281	14.05	7.025	FALSE	14.05
115980	3	0.281	14.05	7.025	FALSE	14.05
105562	3	0.276	13.8	6.9	FALSE	13.8
118702	3	0.274	13.7	6.85	FALSE	13.7
115453	3	0.267	13.35	6.675	FALSE	13.35
118859	3	0.265	13.25	6.625	FALSE	13.25
144212	3	0.262	13.1	6.55	FALSE	13.1
141617	3	0.255	12.75	6.375	FALSE	12.75
111369	3	0.253	12.65	6.325	FALSE	12.65
139031	3	0.239	11.95	5.975	FALSE	11.95
123467	3	0.237	11.85	5.925	FALSE	11.85
111897	3	0.213	10.65	5.325	FALSE	10.65
117256	3	0.208	10.4	5.2	FALSE	10.4
136113	3	0.204	10.2	5.1	FALSE	10.2
117546	3	0.203	10.15	5.075	FALSE	10.15
141956	3	0.193	9.65	4.825	FALSE	9.65
115263	3	0.192	9.6	4.8	FALSE	9.6
111644	3	0.188	9.4	4.7	FALSE	9.4
135969	3	0.187	9.35	4.675	FALSE	9.35
115042	3	0.177	8.85	4.425	FALSE	8.85
138641	3	0.174	8.7	4.35	FALSE	8.7
106735	3	0.172	8.6	4.3	FALSE	8.6
123007	3	0.172	8.6	4.3	FALSE	8.6
123429	3	0.164	8.2	4.1	FALSE	8.2
117230	3	0.157	7.85	3.925	FALSE	7.85
111534	3	0.152	7.6	3.8	FALSE	7.6
150165	3	0.138	6.9	3.45	FALSE	6.9
121246	3	0.135	6.75	3.375	FALSE	6.75
117425	3	0.128	6.4	3.2	FALSE	6.4
123304	3	0.127	6.35	3.175	FALSE	6.35
135690	3	0.126	6.3	3.15	FALSE	6.3
119185	3	0.123	6.15	3.075	FALSE	6.15
133943	3	0.111	5.55	2.775	FALSE	5.55
111693	3	0.108	5.4	2.7	FALSE	5.4
106710	3	0.09	4.5	2.25	FALSE	4.5
110650	2.5	1.03	51.5	30.9	FALSE	51.5
117445	2.5	0.385	19.25	11.55	FALSE	19.25
111573	2.5	0.343	17.15	10.29	FALSE	17.15
108195	2.5	0.284	14.2	8.52	FALSE	14.2
117063	2.5	0.206	10.3	6.18	FALSE	10.3
141958	2.5	0.134	6.7	4.02	FALSE	6.7
117105	2.5	0.107	5.35	3.21	FALSE	5.35
117161	2.5	0.075	3.75	2.25	FALSE	3.75
115656	2	2	100	75	FALSE	100
113963	2	1.56	78	58.5	FALSE	78
114012	2	2.34	117	87.75	FALSE	117
113974	2	1.17	58.5	43.875	FALSE	58.5
119458	2	1.15	57.5	43.125	FALSE	57.5
123131	2	1.02	51	38.25	FALSE	51
123328	2	0.982	49.1	36.825	FALSE	49.1
127480	2	0.943	47.15	35.3625	FALSE	47.15
117565	2	0.883	44.15	33.1125	FALSE	44.15
123164	2	0.881	44.05	33.0375	FALSE	44.05
113917	2	0.819	40.95	30.7125	FALSE	40.95
115683	2	0.813	40.65	30.4875	FALSE	40.65
120958	2	0.777	38.85	29.1375	FALSE	38.85
121077	2	0.736	36.8	27.6	FALSE	36.8
135950	2	0.723	36.15	27.1125	FALSE	36.15
113265	2	0.718	35.9	26.925	FALSE	35.9
120984	2	0.717	35.85	26.8875	FALSE	35.85
120936	2	0.717	35.85	26.8875	FALSE	35.85
120922	2	0.708	35.4	26.55	FALSE	35.4
119359	2	0.669	33.45	25.0875	FALSE	33.45
121041	2	0.668	33.4	25.05	FALSE	33.4
117297	2	0.624	31.2	23.4	FALSE	31.2
120930	2	0.62	31	23.25	FALSE	31
114000	2	0.546	27.3	20.475	FALSE	27.3
123347	2	0.474	23.7	17.775	FALSE	23.7
127449	2	0.47	23.5	17.625	FALSE	23.5
123180	2	0.465	23.25	17.4375	FALSE	23.25
110667	2	0.452	22.6	16.95	FALSE	22.6
127415	2	0.443	22.15	16.6125	FALSE	22.15
123370	2	0.42	21	15.75	FALSE	21
117331	2	0.397	19.85	14.8875	FALSE	19.85
114020	2	0.385	19.25	14.4375	FALSE	19.25
111418	2	0.381	19.05	14.2875	FALSE	19.05
114059	2	0.379	18.95	14.2125	FALSE	18.95
117353	2	0.377	18.85	14.1375	FALSE	18.85
115035	2	0.368	18.4	13.8	FALSE	18.4
118820	2	0.367	18.35	13.7625	FALSE	18.35
127317	2	0.362	18.1	13.575	FALSE	18.1
118668	2	0.358	17.9	13.425	FALSE	17.9
121080	2	0.357	17.85	13.3875	FALSE	17.85
111448	2	0.338	16.9	12.675	FALSE	16.9
144261	2	0.319	15.95	11.9625	FALSE	15.95
138771	2	0.309	15.45	11.5875	FALSE	15.45
139069	2	0.308	15.4	11.55	FALSE	15.4
115020	2	0.306	15.3	11.475	FALSE	15.3
119379	2	0.305	15.25	11.4375	FALSE	15.25
113938	2	0.279	13.95	10.4625	FALSE	13.95
115986	2	0.276	13.8	10.35	FALSE	13.8
111384	2	0.272	13.6	10.2	FALSE	13.6
120794	2	0.26	13	9.75	FALSE	13
127373	2	0.254	12.7	9.525	FALSE	12.7
117324	2	0.251	12.55	9.4125	FALSE	12.55
115050	2	0.235	11.75	8.8125	FALSE	11.75
123295	2	0.234	11.7	8.775	FALSE	11.7
123300	2	0.226	11.3	8.475	FALSE	11.3
120945	2	0.225	11.25	8.4375	FALSE	11.25
103034	2	0.211	10.55	7.9125	FALSE	10.55
127320	2	0.203	10.15	7.6125	FALSE	10.15
123338	2	0.174	8.7	6.525	FALSE	8.7
111677	2	0.151	7.55	5.6625	FALSE	7.55
123389	2	0.148	7.4	5.55	FALSE	7.4
123556	2	0.121	6.05	4.5375	FALSE	6.05
110655	1.5	0.133	6.65	6.65	FALSE	6.65
135982	1	1.66	83	124.5	FALSE	83
134688	1	3.44	172	258	FALSE	172
109958	1	1.29	64.5	96.75	FALSE	64.5
126959	1	1.09	54.5	81.75	FALSE	54.5
109892	1	1.05	52.5	78.75	FALSE	52.5
109888	1	0.97	48.5	72.75	FALSE	48.5
127003	1	0.907	45.35	68.025	FALSE	45.35
122989	1	0.845	42.25	63.375	FALSE	42.25
120864	1	0.787	39.35	59.025	FALSE	39.35
135825	1	0.764	38.2	57.3	FALSE	38.2
109873	1	0.709	35.45	53.175	FALSE	35.45
109907	1	0.696	34.8	52.2	FALSE	34.8
117887	1	0.689	34.45	51.675	FALSE	34.45
136125	1	0.665	33.25	49.875	FALSE	33.25
120969	1	0.654	32.7	49.05	FALSE	32.7
117889	1	0.64	32	48	FALSE	32
135643	1	0.626	31.3	46.95	FALSE	31.3
127086	1	0.612	30.6	45.9	FALSE	30.6
126987	1	0.596	29.8	44.7	FALSE	29.8
118600	1	0.585	29.25	43.875	FALSE	29.25
109896	1	0.583	29.15	43.725	FALSE	29.15
118724	1	0.577	28.85	43.275	FALSE	28.85
108627	1	0.57	28.5	42.75	FALSE	28.5
136010	1	0.539	26.95	40.425	FALSE	26.95
109929	1	0.528	26.4	39.6	FALSE	26.4
127070	1	0.523	26.15	39.225	FALSE	26.15
109943	1	0.523	26.15	39.225	FALSE	26.15
127073	1	0.519	25.95	38.925	FALSE	25.95
127028	1	0.447	22.35	33.525	FALSE	22.35
117913	1	0.446	22.3	33.45	FALSE	22.3
108624	1	0.395	19.75	29.625	FALSE	19.75
127329	1	0.323	16.15	24.225	FALSE	16.15
144313	1	0.299	14.95	22.425	FALSE	14.95
128734	1	0.258	12.9	19.35	FALSE	12.9
144151	1	0.252	12.6	18.9	FALSE	12.6
128637	1	0.224	11.2	16.8	FALSE	11.2
110689	1	0.184	9.2	13.8	FALSE	9.2
101621	1	0.174	8.7	13.05	FALSE	8.7
110618	1	0.156	7.8	11.7	FALSE	7.8
111882	1	0.146	7.3	10.95	FALSE	7.3
110651	1	0.115	5.75	8.625	FALSE	5.75
128262	1	0.098	4.9	7.35	FALSE	4.9
108050	1	0.08	4	6	FALSE	4
110671	1	0.076	3.8	5.7	FALSE	3.8
127151	1	0.05	2.5	3.75	FALSE	2.5
110635	0.5	0.155	7.75	23.25	FALSE	7.75
117148	0.5	0.132	6.6	19.8	FALSE	6.6

## Sheet: Table_3_AV_data
#Supplementary Table 3: Summary data from 50-variant PSP analytical validation studies
#Experiment: states whether the sample analysed was a limit of blank (LOB) sample, from LOD1 experiment or LOD2 experiment
#Input_mass: The quantity of DNA input into the assay
#MRD.caller.pval: The P value provided by the MRD calling algorithm based on a single sided Poisson test (see methods).
#Expected_DAOs: The number of deep alternate reads (reads containing the targeted variant with unique molecular identifier support) that were expected based on background sequencing error and depth across the panel
#Observed_DAOs: The number of observed deep alternate reads (reads containing the targeted variant with unique molecular identifier support) observed across all 50 variants interrogated
#Deep_depth: The combined number of deep reads (reads with unique molecular identifier support) observed across the 50 variant panel.
#AF: The spike-in allele-frequency
Experiment	Input_mass	MRD.caller.pval	Expected_DAOs	Observed_DAOs	Deep_Depth	AF
LOB	60	0.896142	6.61994	4	216398	0
LOB	60	0.67997	3.50442	3	138449	0
LOB	60	0.921385	8.40631	5	281427	0
LOB	60	0.773319	5.28976	4	175082	0
LOB	60	0.998585	10.8133	3	334840	0
LOB	60	0.8817	11.416	8	341405	0
LOB	60	0.89151	9.12183	6	310888	0
LOB	60	0.921301	8.4045	5	288462	0
LOB	60	0.941857	8.90813	5	295175	0
LOB	60	0.992005	10.3489	4	366813	0
LOB	60	0.929155	11.1978	7	373587	0
LOB	30	0.587951	5.16491	5	174886	0
LOB	30	0.900931	3.90147	2	127356	0
LOB	30	0.893988	5.23764	3	181582	0
LOB	30	0.84737	7.23478	5	214452	0
LOB	30	0.653641	4.47602	4	154784	0
LOB	30	0.948915	4.71785	2	153488	0
LOB	30	0.836608	5.86785	4	194248	0
LOB	30	0.937322	5.9842	3	208247	0
LOB	30	0.711339	4.83697	4	167529	0
LOB	30	0.997098	5.84241	1	181819	0
LOB	30	0.698704	4.75382	4	164553	0
LOB	30	0.819938	4.44325	3	159069	0
LOB	30	0.727433	3.77739	3	133730	0
LOB	30	0.931709	4.36361	2	152604	0
LOB	60	0.0927654	8.5304	13	309479	0
LOB	60	0.957745	9.42329	5	321908	0
LOB	30	0.949444	4.73048	2	142552	0
LOB	30	0.978589	3.84386	1	125720	0
LOB	60	0.822004	8.14864	6	277324	0
LOB	30	0.427161	4.28758	5	174036	0
LOB	60	0.998582	8.84565	2	301707	0
LOB	30	0.733804	6.14438	5	211270	0
LOB	60	0.972089	5.44148	2	172187	0
LOB	60	0.890913	7.84129	5	269805	0
LOB	60	0.895845	10.4513	7	327196	0
LOB	30	0.927631	4.29221	2	171702	0
LOB	60	0.962674	6.69205	3	240563	0
LOB	60	0.94526	7.61733	4	233320	0
LOB	30	0.914196	4.08124	2	148095	0
LOD1	2	1	0.0658715	0	5407	0.008
LOD1	2	1	0.0223083	0	5521	0.008
LOD1	2	1	0.0250274	0	3168	0.008
LOD1	2	1	0.0147338	0	4333	0.008
LOD1	2	1	0.0297008	0	5925	0.008
LOD1	2	1	0.0178746	0	2827	0.008
LOD1	2	1	0.00559931	0	3068	0.008
LOD1	2	1	0.0284365	0	3985	0.008
LOD1	2	1	0.0298188	0	4632	0.008
LOD1	2	1	0	0	4239	0.008
LOD1	2	1	0.00991549	0	4154	0.008
LOD1	2	1	0.0054527	0	3650	0.008
LOD1	2	0.03728	0.0379926	1	3357	0.01
LOD1	2	1	0.00970641	0	4064	0.01
LOD1	2	1	0.00383406	0	3899	0.01
LOD1	2	1	0.00874948	0	4473	0.01
LOD1	2	0.0199807	0.020183	1	2249	0.01
LOD1	2	1	0.00849509	0	2243	0.01
LOD1	2	1	0.120887	0	7320	0.01
LOD1	2	1	0.00390161	0	4656	0.01
LOD1	2	3.64e-05	0.00856055	2	3749	0.01
LOD1	2	1	0.0112014	0	5749	0.01
LOD1	2	1	0.0490335	0	3867	0.01
LOD1	2	1	0.00540897	0	4856	0.03
LOD1	2	0.0118818	0.011953	1	3209	0.03
LOD1	2	0.0580438	0.0597965	1	5100	0.03
LOD1	2	1	0.00466578	0	4445	0.03
LOD1	2	0.0048254	0.101608	2	6607	0.03
LOD1	2	8.51e-06	0.0374457	3	6228	0.03
LOD1	2	1	0.0253306	0	5680	0.03
LOD1	2	1.31e-09	0.0133583	4	4367	0.03
LOD1	2	0.0248783	0.025193	1	4462	0.03
LOD1	2	1	0.00534844	0	4645	0.03
LOD1	2	0.0245333	0.0248392	1	3549	0.05
LOD1	2	0.0284967	0.0289106	1	3028	0.05
LOD1	2	0.0216921	0.0219308	1	4909	0.05
LOD1	2	0.00663073	0.119827	2	6909	0.05
LOD1	2	0.00408143	0.00408978	1	3449	0.05
LOD1	2	1.85e-30	0.0293238	13	4013	0.05
LOD1	2	0.00394244	0.00395023	1	3401	0.05
LOD1	2	1	0.00676537	0	1584	0.05
LOD1	2	1	0.0155392	0	1411	0.05
LOD1	2	0.0129626	0.0130474	1	3596	0.05
LOD1	2	0.000394812	0.0283669	2	4842	0.07
LOD1	2	0.00132925	0.0524683	2	4616	0.07
LOD1	2	0.000382899	0.0279316	2	4031	0.07
LOD1	2	1	0	0	3937	0.07
LOD1	2	0.00786435	0.00789544	1	2732	0.07
LOD1	2	1	0.012554	0	2062	0.07
LOD1	2	1	0.0482365	0	5275	0.07
LOD1	2	1	0	0	3012	0.07
LOD1	2	1	0.00436843	0	2808	0.07
LOD1	2	1	0	0	3183	0.07
LOD1	2	0.00903635	0.00907743	1	2445	0.07
LOD1	2	1.52e-07	0.00972681	3	3062	0.07
LOD1	2	0.0422656	0.0431847	1	4404	0.1
LOD1	2	1	0.0163582	0	3655	0.1
LOD1	2	0.00164338	0.0584556	2	4589	0.1
LOD1	2	8.95e-13	0.0295124	6	3466	0.1
LOD1	2	3.58e-14	0.0172263	6	4848	0.1
LOD1	2	0.0381941	0.0389426	1	6034	0.1
LOD1	2	0.0560223	0.0576527	1	4028	0.1
LOD1	2	0.00100863	0.0456006	2	5284	0.1
LOD1	2	0	0	4	3353	0.1
LOD1	2	1.99e-08	0.00492623	3	1778	0.1
LOD1	2	1	0.00975651	0	2681	0.1
LOD1	2	0.00885175	0.00889116	1	3767	0.1
LOD1	4	1	0.136659	0	9452	0.008
LOD1	4	1	0.0774303	0	8957	0.008
LOD1	4	1	0.0887976	0	8928	0.008
LOD1	4	0.160488	0.174935	1	11744	0.008
LOD1	4	1	0.156741	0	14014	0.008
LOD1	4	1	0.173387	0	9803	0.008
LOD1	4	1	0.142683	0	9809	0.008
LOD1	4	0.0015188	0.0561533	2	7405	0.008
LOD1	4	1	0.117256	0	11486	0.008
LOD1	4	1	0.0961263	0	8314	0.008
LOD1	4	0.109518	0.115993	1	7917	0.008
LOD1	4	1	0.0907249	0	7217	0.008
LOD1	4	1	0.0497561	0	5134	0.01
LOD1	4	1	0.0383104	0	9507	0.01
LOD1	4	1.4e-05	0.139098	4	10137	0.01
LOD1	4	1	0.0408738	0	6368	0.01
LOD1	4	1	0.0840456	0	8210	0.01
LOD1	4	1	0.102857	0	9258	0.01
LOD1	4	0.0941235	0.0988523	1	8861	0.01
LOD1	4	0.00934188	0.143337	2	14284	0.01
LOD1	4	0.186452	0.20635	1	13552	0.01
LOD1	4	0.119116	0.126829	1	9938	0.01
LOD1	4	0.0635514	0.0656607	1	6522	0.01
LOD1	4	0.0793683	0.0826953	1	7887	0.01
LOD1	4	0.0928906	0.0974922	1	9362	0.03
LOD1	4	7.31e-06	0.117846	4	11077	0.03
LOD1	4	0.0922978	0.096839	1	6462	0.03
LOD1	4	0.198016	0.220667	1	13374	0.03
LOD1	4	0.0155398	0.187576	2	12682	0.03
LOD1	4	1	0.134645	0	11073	0.03
LOD1	4	1	0.179371	0	11943	0.03
LOD1	4	0.000180999	0.105528	3	8233	0.03
LOD1	4	0.01921	0.2101	2	13134	0.03
LOD1	4	0.00828007	0.134555	2	7811	0.03
LOD1	4	1.36e-05	0.138056	4	7297	0.03
LOD1	4	2.52e-07	0.127459	5	11279	0.05
LOD1	4	0.000677341	0.16633	3	11547	0.05
LOD1	4	0.102074	0.107667	1	7873	0.05
LOD1	4	1	0.0832105	0	4253	0.05
LOD1	4	1	0.0737483	0	10391	0.05
LOD1	4	1.7e-05	0.146384	4	11583	0.05
LOD1	4	0.000339202	0.13093	3	10519	0.05
LOD1	4	0.000216003	0.28393	4	13564	0.05
LOD1	4	0.101537	0.10707	1	9717	0.05
LOD1	4	0.00900901	0.140635	2	7411	0.05
LOD1	4	0.0876506	0.0917322	1	7772	0.05
LOD1	4	0.0809975	0.0844664	1	8771	0.07
LOD1	4	1.43e-17	0.212231	12	11241	0.07
LOD1	4	1.36e-06	0.180133	5	11853	0.07
LOD1	4	2.54e-10	0.146628	7	9902	0.07
LOD1	4	7.49e-12	0.155789	8	8943	0.07
LOD1	4	0.0871415	0.0911744	1	9415	0.07
LOD1	4	6.32e-07	0.153838	5	9099	0.07
LOD1	4	6.66e-09	0.236404	7	10921	0.07
LOD1	4	0.0177812	0.201571	2	12197	0.07
LOD1	4	5.71e-06	0.110588	4	7049	0.07
LOD1	4	3.71e-07	0.137974	5	9159	0.07
LOD1	4	0.00205394	0.0655036	2	4504	0.07
LOD1	4	0.0117721	0.161889	2	10094	0.1
LOD1	4	7.73e-06	0.119538	4	7189	0.1
LOD1	4	0.000249837	0.117859	3	8511	0.1
LOD1	4	4.86e-09	0.225696	7	8949	0.1
LOD1	4	0.0615093	0.0634824	1	6965	0.1
LOD1	4	0.034102	0.0346971	1	5250	0.1
LOD1	4	2.49e-12	0.217688	9	10082	0.1
LOD1	4	5.42e-12	0.149497	8	11352	0.1
LOD1	4	9.98e-14	0.0901464	8	7295	0.1
LOD1	4	2.65e-05	0.164026	4	9246	0.1
LOD1	5	1	0.21323	0	13008	0.008
LOD1	5	1	0.457892	0	18835	0.008
LOD1	5	0.188218	0.208523	1	12429	0.008
LOD1	5	0.00479874	0.332858	3	17493	0.008
LOD1	5	0.0533562	0.368677	2	18220	0.008
LOD1	5	0.202558	0.226346	1	13800	0.008
LOD1	5	0.000378765	0.136006	3	10030	0.008
LOD1	5	1	0.161806	0	13298	0.008
LOD1	5	0.228979	0.26004	1	12420	0.008
LOD1	5	0.119328	0.12707	1	10311	0.008
LOD1	5	0.18167	0.20049	1	12455	0.008
LOD1	5	0.000583132	0.1579	3	12625	0.008
LOD1	5	1	0.0927953	0	11019	0.01
LOD1	5	1	0.144298	0	11966	0.01
LOD1	5	1	0.17029	0	15740	0.01
LOD1	5	0.0668665	0.069207	1	8931	0.01
LOD1	5	0.114971	0.122135	1	8976	0.01
LOD1	5	1	0.342381	0	17939	0.01
LOD1	5	0.000406293	0.139339	3	14034	0.01
LOD1	5	0.106318	0.112405	1	10656	0.01
LOD1	5	0.407132	0.522783	1	27250	0.01
LOD1	5	0.000158692	0.261712	4	15188	0.01
LOD1	5	0.180182	0.198673	1	13485	0.01
LOD1	5	1	0.115302	0	11074	0.01
LOD1	5	1	0.0928901	0	7333	0.03
LOD1	5	0.00426992	0.319069	3	12876	0.03
LOD1	5	1.43e-07	0.558506	8	25318	0.03
LOD1	5	2.59e-05	0.163175	4	13425	0.03
LOD1	5	0.154296	0.167585	1	12404	0.03
LOD1	5	0.000164019	0.264001	4	18690	0.03
LOD1	5	0.142907	0.154209	1	8369	0.03
LOD1	5	0.107832	0.1141	1	9458	0.03
LOD1	5	0.0821	0.0856668	1	6456	0.03
LOD1	5	0.00375247	0.0892367	2	7702	0.03
LOD1	5	0.00567901	0.110556	2	6900	0.03
LOD1	5	0.000123664	0.0926476	3	5100	0.05
LOD1	5	0.000240593	0.292163	4	15824	0.05
LOD1	5	0.000182154	0.105759	3	5816	0.05
LOD1	5	1.66e-09	0.459272	9	18278	0.05
LOD1	5	0.0362549	0.296923	2	16803	0.05
LOD1	5	2.87e-06	0.210249	5	10812	0.05
LOD1	5	1.37e-08	0.262822	7	15783	0.05
LOD1	5	5.57e-11	0.201207	8	12310	0.05
LOD1	5	2.01e-07	0.12174	5	11460	0.05
LOD1	5	3.27e-06	0.215953	5	13988	0.05
LOD1	5	0.00331899	0.291376	3	12582	0.05
LOD1	5	0.000539699	0.153718	3	8979	0.05
LOD1	5	1.21e-07	0.363435	7	16846	0.07
LOD1	5	6.21e-06	0.246786	5	14145	0.07
LOD1	5	7.3e-18	0.277852	13	13284	0.07
LOD1	5	7.92e-17	0.245346	12	12682	0.07
LOD1	5	1.21e-19	0.360053	15	18302	0.07
LOD1	5	1.89e-21	0.351854	16	18458	0.07
LOD1	5	1.31e-09	0.302012	8	15523	0.07
LOD1	5	5.48e-11	0.200788	8	11479	0.07
LOD1	5	5.65e-17	0.326366	13	15658	0.07
LOD1	5	3.72e-10	0.256705	8	15517	0.07
LOD1	5	7.76e-12	0.247754	9	12521	0.07
LOD1	5	4.01e-16	0.281649	12	15835	0.07
LOD1	5	1.69e-09	0.104903	6	7974	0.1
LOD1	5	1.02e-05	0.12832	4	10573	0.1
LOD1	5	0.000397547	0.138296	3	7870	0.1
LOD1	5	7.45e-09	0.134885	6	8677	0.1
LOD1	5	6e-09	0.232801	7	12251	0.1
LOD1	5	4.96e-10	0.266321	8	12774	0.1
LOD1	5	0.00811066	0.133108	2	8612	0.1
LOD1	5	3.23e-09	0.117046	6	8116	0.1
LOD1	5	1.07e-07	0.212755	6	10880	0.1
LOD1	5	5.57e-07	0.149909	5	8951	0.1
LOD1	5	3.93e-07	0.139599	5	9145	0.1
LOD1	5	2.02e-10	0.237326	8	11667	0.1
LOD1	10	0.0508934	0.823719	3	33741	0.008
LOD1	10	0.0142457	0.915646	4	41222	0.008
LOD1	10	0.000496694	0.965952	6	39968	0.008
LOD1	10	0.369947	0.461952	1	22225	0.008
LOD1	10	0.0436781	0.773425	3	32386	0.008
LOD1	10	1	0.64371	0	28853	0.008
LOD1	10	0.0131543	0.483316	3	25224	0.008
LOD1	10	1	0.665551	0	21849	0.008
LOD1	10	0.503731	0.700637	1	30788	0.008
LOD1	10	0.238013	0.271826	1	21492	0.008
LOD1	10	0.048023	0.804163	3	31838	0.008
LOD1	10	0.451746	0.601017	1	29818	0.008
LOD1	10	0.0058414	0.703082	4	31383	0.01
LOD1	10	0.000354044	0.585792	5	27907	0.01
LOD1	10	0.00039786	1.70674	8	60465	0.01
LOD1	10	0.0244526	0.61333	3	31509	0.01
LOD1	10	1	0.647301	0	26426	0.01
LOD1	10	0.0762383	0.977659	3	33977	0.01
LOD1	10	2.21e-09	0.861479	11	32704	0.01
LOD1	10	0.020024	0.567472	3	25173	0.01
LOD1	10	0.062903	0.40502	2	22566	0.01
LOD1	10	0.0062721	0.717748	4	31765	0.01
LOD1	10	4.71e-08	0.680878	9	28215	0.01
LOD1	10	0.00067296	0.676016	5	37581	0.01
LOD1	10	7.03e-07	0.691553	8	25976	0.03
LOD1	10	2.35e-05	0.81575	7	29959	0.03
LOD1	10	0.0115355	0.859139	4	39467	0.03
LOD1	10	8.29e-06	0.970697	8	33963	0.03
LOD1	10	2.29e-05	0.812597	7	39124	0.03
LOD1	10	1.16e-08	0.576653	9	26773	0.03
LOD1	10	2.1e-07	0.394775	7	23731	0.03
LOD1	10	0.0187898	0.553714	3	21951	0.03
LOD1	10	0.119554	0.592853	2	28363	0.03
LOD1	10	7.18e-08	0.509588	8	21837	0.03
LOD1	10	1.49e-06	0.76559	8	29578	0.05
LOD1	10	1.7e-13	1.15887	16	39011	0.05
LOD1	10	3.14e-08	0.648841	9	17616	0.05
LOD1	10	4.76e-27	1.06669	26	45441	0.05
LOD1	10	2.35e-18	1.15245	20	41349	0.05
LOD1	10	4.01e-06	0.877538	8	30068	0.05
LOD1	10	1.08e-28	0.798679	25	36468	0.05
LOD1	10	7.89e-16	1.7977	21	55721	0.05
LOD1	10	5.9e-12	0.822378	13	30250	0.05
LOD1	10	1.23e-14	1.1635	17	36443	0.05
LOD1	10	1.14e-08	0.575561	9	27434	0.05
LOD1	10	7.26e-20	0.444298	16	20374	0.05
LOD1	10	1.8e-23	0.869856	22	38795	0.07
LOD1	10	7.2e-25	1.15115	25	45717	0.07
LOD1	10	5.01e-36	1.15998	33	44688	0.07
LOD1	10	7.74e-36	1.17596	33	45496	0.07
LOD1	10	1.03e-26	1.73317	30	57873	0.07
LOD1	10	5.79e-38	1.64115	38	51118	0.07
LOD1	10	6.19e-34	1.49019	34	44124	0.07
LOD1	10	2.08e-08	0.832802	10	30257	0.07
LOD1	10	2.29e-32	1.51321	33	50128	0.07
LOD1	10	7.09e-36	0.939557	31	36157	0.07
LOD1	10	6.43e-23	0.78945	21	32628	0.07
LOD1	10	5.26e-27	1.21318	27	43312	0.07
LOD1	10	5.17e-29	0.774626	25	30580	0.1
LOD1	10	3.05e-19	0.487282	16	27454	0.1
LOD1	10	1.79e-24	0.553826	20	26211	0.1
LOD1	10	1.1e-26	0.515904	21	23523	0.1
LOD1	10	4.85e-32	0.887012	28	37033	0.1
LOD1	10	1.2e-21	0.912593	21	31375	0.1
LOD1	10	2.47e-14	0.674464	14	27189	0.1
LOD1	10	4.99e-10	0.559513	10	13667	0.1
LOD1	10	2.57e-15	0.56988	14	22654	0.1
LOD1	10	1.62e-26	0.525767	21	24432	0.1
LOD1	10	4.68e-27	0.809735	24	28159	0.1
LOD1	10	5.98e-34	0.754682	28	29971	0.1
LOD1	10	2.71e-21	1.82647	26	70829	0.03
LOD1	20	0.670249	3.45235	3	104352	0.005
LOD1	20	0.0593364	3.42055	7	89799	0.005
LOD1	20	0.328826	3.78286	5	111402	0.005
LOD1	20	5.93e-06	2.72434	13	96017	0.005
LOD1	20	0.00296795	2.35303	8	77454	0.005
LOD1	20	0.107315	2.48868	5	86293	0.005
LOD1	20	0.236724	1.67702	3	62568	0.005
LOD1	20	0.0116401	4.87959	11	147588	0.005
LOD1	20	0.00243196	3.34828	10	123602	0.005
LOD1	20	0.390576	3.16901	4	121072	0.005
LOD1	20	0.0158684	2.55801	7	93197	0.005
LOD1	20	0.0099146	2.9016	8	99606	0.005
LOD1	20	0.0021397	2.22866	8	80464	0.006
LOD1	20	5.86e-07	2.57253	14	86057	0.006
LOD1	20	0.00253814	1.79597	7	62617	0.006
LOD1	20	0.0033577	1.89086	7	79938	0.006
LOD1	20	0.00225401	3.31247	10	117499	0.006
LOD1	20	9.07e-05	3.07872	12	100535	0.006
LOD1	20	2.87e-06	1.12332	9	61606	0.006
LOD1	20	3.9e-05	2.81225	12	102326	0.006
LOD1	20	0.0202833	1.53523	5	65117	0.006
LOD1	20	5.6e-07	2.18771	13	89026	0.006
LOD1	20	3.04e-06	2.1651	12	80669	0.006
LOD1	20	3.13e-09	1.66775	14	77134	0.006
LOD1	20	6.61e-05	3.94483	14	116329	0.008
LOD1	20	0.00427962	2.5033	8	90393	0.008
LOD1	20	1.43e-06	2.00917	12	74815	0.008
LOD1	20	9.74e-05	2.1903	10	75324	0.008
LOD1	20	8.76e-06	2.82777	13	111481	0.008
LOD1	20	0.0360808	2.40676	6	86748	0.008
LOD1	20	0.224649	2.4161	4	81219	0.008
LOD1	20	0.165145	2.11995	4	78325	0.008
LOD1	20	0.000601863	2.27907	9	79474	0.008
LOD1	20	2.65e-09	1.36766	13	62652	0.008
LOD1	20	3.18e-13	1.66647	18	57020	0.008
LOD1	20	0.00156373	2.1174	8	78594	0.008
LOD1	20	8.58e-07	1.91117	12	64423	0.01
LOD1	20	0.00800096	2.23013	7	79319	0.01
LOD1	20	4.55e-06	1.87398	11	72041	0.01
LOD1	20	1.04e-13	1.55727	18	63227	0.01
LOD1	20	4.34e-07	2.13776	13	72181	0.01
LOD1	20	0.00111475	1.54965	7	56224	0.01
LOD1	20	0.000113567	4.15772	14	128382	0.01
LOD1	20	0.548876	2.87777	3	108196	0.01
LOD1	20	0.00509306	2.5793	8	101694	0.01
LOD1	20	0.00224316	2.76564	9	98317	0.01
LOD1	20	0.00215877	1.74383	7	71341	0.01
LOD1	20	1.83e-05	1.78786	10	67113	0.01
LOD1	20	3.53e-18	1.76864	23	69102	0.03
LOD1	20	9.96e-25	2.89338	34	93209	0.03
LOD1	20	5.07e-24	1.41269	26	59911	0.03
LOD1	20	8.58e-18	2.55839	26	103218	0.03
LOD1	20	3.14e-28	2.85203	37	96107	0.03
LOD1	20	5.36e-19	2.27572	26	81505	0.03
LOD1	20	4.31e-23	1.72496	27	68865	0.03
LOD1	20	1.8e-18	1.50905	22	66497	0.03
LOD1	20	5.49e-11	1.99716	17	78515	0.03
LOD1	20	0.00534722	0.00536157	1	1895	0.03
LOD1	20	1.37e-13	1.82757	19	71060	0.03
LOD1	20	3.43e-24	2.55369	32	79196	0.05
LOD1	20	5.12e-22	1.70542	26	49069	0.05
LOD1	20	5.28e-42	2.56474	47	69828	0.05
LOD1	20	2.72e-31	1.33712	31	53139	0.05
LOD1	20	2.66e-14	1.90488	20	67835	0.05
LOD1	20	1.48e-38	2.18338	42	86887	0.05
LOD1	20	2.8e-43	2.56441	48	81511	0.05
LOD1	20	1.92e-31	2.88691	40	84838	0.05
LOD1	20	1.41e-61	3.03771	65	102378	0.05
LOD1	20	2.49e-44	2.76113	50	95673	0.05
LOD1	20	6.07e-33	1.91553	36	68168	0.05
LOD1	20	8.03e-31	2.03182	35	66918	0.05
LOD1	30	0.0167853	2.58783	7	114644	0.003
LOD1	30	8.38e-07	3.05533	15	122942	0.003
LOD1	30	0.107431	2.48956	5	90361	0.003
LOD1	30	0.0492145	2.60241	6	89330	0.003
LOD1	30	0.156482	4.40103	7	145838	0.003
LOD1	30	0.556684	3.94992	4	138695	0.003
LOD1	30	0.259945	2.58134	4	105395	0.003
LOD1	30	0.0170027	3.84126	9	115619	0.003
LOD1	30	0.116378	4.83153	8	180887	0.003
LOD1	30	0.218364	4.0223	6	167090	0.003
LOD1	30	4.01e-06	3.93615	16	128321	0.003
LOD1	30	0.124576	3.36101	6	131516	0.003
LOD1	30	3.57e-05	5.78129	18	174436	0.005
LOD1	30	0.000118577	5.24571	16	138900	0.005
LOD1	30	0.00387146	4.78106	12	138164	0.005
LOD1	30	0.0329404	2.98866	7	102846	0.005
LOD1	30	0.00187639	4.95726	13	193479	0.005
LOD1	30	0.0419042	4.53507	9	165160	0.005
LOD1	30	0.630997	6.50026	6	178564	0.005
LOD1	30	0.00641852	5.10969	12	143773	0.005
LOD1	30	0.092433	4.56964	8	148946	0.005
LOD1	30	0.000907288	6.34437	16	181343	0.005
LOD1	30	0.0294875	4.93372	10	170541	0.005
LOD1	30	0.00775415	3.9709	10	127554	0.006
LOD1	30	0.293238	3.59831	5	138665	0.006
LOD1	30	2.66e-07	3.17944	16	116314	0.006
LOD1	30	3.57e-06	3.01315	14	106200	0.006
LOD1	30	0.000463564	4.23384	13	176561	0.006
LOD1	30	0.0888286	4.52702	8	176339	0.006
LOD1	30	0.00125705	4.73266	13	182265	0.006
LOD1	30	0.011468	4.22006	10	130382	0.006
LOD1	30	0.00550409	2.61422	8	113428	0.006
LOD1	30	0.0111503	4.20138	10	135940	0.006
LOD1	30	0.0012554	3.5942	11	133764	0.006
LOD1	30	0.00104501	4.06377	12	133353	0.006
LOD1	30	0.00450636	4.2595	11	138744	0.008
LOD1	30	0.000216979	2.89491	11	110667	0.008
LOD1	30	0.000155572	2.32261	10	89383	0.008
LOD1	30	2.49e-05	9.60629	25	286807	0.008
LOD1	30	1.06e-06	4.43597	18	148198	0.008
LOD1	30	0.0040844	3.60782	10	130189	0.008
LOD1	30	0.000674579	3.85853	12	128216	0.008
LOD1	30	0.000148542	1.87539	9	75221	0.008
LOD1	30	2.78e-07	3.19034	16	106028	0.008
LOD1	30	0.000555094	2.73646	10	102196	0.008
LOD1	30	1.82e-14	2.95113	24	98020	0.008
LOD1	30	2.35e-09	4.449	22	157765	0.008
LOD1	30	1.72e-09	7.92772	30	247108	0.01
LOD1	30	2.51e-09	4.46538	22	162026	0.01
LOD1	30	0.251013	3.37408	5	118037	0.01
LOD1	30	0.00942413	3.47288	9	112185	0.01
LOD1	30	0.000188805	3.33686	12	110054	0.01
LOD1	30	0.00182781	3.77331	11	124929	0.01
LOD1	30	5.51e-07	4.68739	19	158475	0.01
LOD1	30	5.61e-11	3.98693	23	153238	0.01
LOD1	30	7.09e-05	3.97145	14	119871	0.01
LOD1	30	2.55e-05	2.69009	12	109535	0.01
LOD1	30	5.63e-06	2.71078	13	102149	0.01
LOD1	30	1.73e-06	4.59606	18	150072	0.01
LOD1	30	4.34e-48	4.2202	61	131180	0.05
LOD1	30	1.16e-62	4.20241	73	138385	0.05
LOD1	30	1.2e-76	5.20635	90	161130	0.05
LOD1	30	2.16e-55	3.65155	64	112079	0.05
LOD1	30	2.82e-68	4.63613	80	149474	0.05
LOD1	30	2.13e-48	4.36689	62	133417	0.05
LOD1	30	1.31e-43	3.99272	56	122040	0.05
LOD1	30	1.07e-97	9.46879	130	263684	0.05
LOD1	30	9.62e-57	5.12853	73	141171	0.05
LOD1	30	8.92e-55	5.48299	73	151964	0.05
LOD1	30	1.32e-43	4.84294	60	121738	0.05
LOD1	30	5.89e-52	2.93203	57	108403	0.05
LOD1	60	0.105395	9.55663	14	293751	0.003
LOD1	60	0.157097	9.42254	13	294264	0.003
LOD1	60	0.461713	8.38993	9	258371	0.003
LOD1	60	0.700743	8.11731	7	276246	0.003
LOD1	60	0.199881	9.02968	12	280521	0.003
LOD1	60	0.0294501	7.09006	13	281489	0.003
LOD1	60	0.00198255	6.86137	16	287333	0.003
LOD1	60	0.0790949	9.10179	14	291248	0.003
LOD1	60	0.00148322	7.94611	18	268590	0.003
LOD1	60	0.0930637	6.92181	11	216276	0.003
LOD1	60	0.00102024	9.63523	21	312346	0.003
LOD1	60	0.11591	7.23336	11	243322	0.003
LOD1	60	0.173945	11.3667	15	341859	0.005
LOD1	60	1.61e-08	8.26845	29	273346	0.005
LOD1	60	0.000151252	8.28919	21	266789	0.005
LOD1	60	0.0235468	9.07583	16	252757	0.005
LOD1	60	1.02e-06	7.93639	25	267260	0.005
LOD1	60	1.59e-06	9.25007	27	346486	0.005
LOD1	60	0.000131046	9.4319	23	309184	0.005
LOD1	60	9.37e-05	9.21288	23	285925	0.005
LOD1	60	0.0307988	8.63468	15	276091	0.005
LOD1	60	0.000518254	11.0895	24	345501	0.005
LOD1	60	0.0226784	9.78544	17	319935	0.005
LOD1	60	4.13e-10	10.353	36	335218	0.005
LOD1	60	2.44e-13	11.0331	43	316726	0.006
LOD1	60	0.020768	7.46171	14	214474	0.006
LOD1	60	0.00249355	5.74698	14	181875	0.006
LOD1	60	0.00765932	9.34677	18	291108	0.006
LOD1	60	6.32e-06	7.15407	22	300967	0.006
LOD1	60	0.000333516	7.56008	19	309707	0.006
LOD1	60	3.71e-05	12.3452	29	316306	0.006
LOD1	60	5.55e-05	6.54684	19	212518	0.006
LOD1	60	0.15683	6.87266	10	225597	0.006
LOD1	60	0.00232137	6.97387	16	227629	0.006
LOD1	60	0.00807435	8.68647	17	295462	0.006
LOD1	60	0.0131712	8.45035	16	255117	0.006
LOD1	60	5.07e-11	8.61252	34	267425	0.008
LOD1	60	1.12e-05	8.56405	24	242964	0.008
LOD1	60	6.42e-09	10.464	34	291700	0.008
LOD1	60	1.9e-05	7.6968	22	274599	0.008
LOD1	60	1.2e-11	9.06594	36	341222	0.008
LOD1	60	4.83e-09	10.3412	34	319900	0.008
LOD1	60	9.51e-05	7.41323	20	234152	0.008
LOD1	60	3.02e-06	7.35391	23	217529	0.008
LOD1	60	4.87e-11	9.06958	35	289244	0.008
LOD1	60	3.13e-06	7.91605	24	247699	0.008
LOD1	60	3.3e-05	6.29125	19	235175	0.008
LOD1	60	9.22e-11	10.2701	37	346930	0.008
LOD1	60	2.15e-15	8.70972	41	271936	0.01
LOD1	60	2.31e-07	7.81562	26	242696	0.01
LOD1	60	0.000421932	10.266	23	279801	0.01
LOD1	60	6.85e-09	8.43824	30	269464	0.01
LOD1	60	1.04e-18	9.62168	48	331954	0.01
LOD1	60	4.66e-09	8.29177	30	245359	0.01
LOD1	60	1.9e-12	11.7651	43	360837	0.01
LOD1	60	1.88e-17	9.95617	47	333915	0.01
LOD1	60	2.19e-09	8.01439	30	252193	0.01
LOD1	60	6.49e-20	7.09863	43	243471	0.01
LOD1	60	1.4e-13	5.71065	31	196244	0.01
LOD1	60	8.78e-22	10.2986	54	332064	0.01
LOD1	60	6.91e-165	13.6818	209	362757	0.05
LOD1	60	4.18e-76	8.24521	105	209833	0.05
LOD1	60	4.1e-143	11.6513	180	318623	0.05
LOD1	60	7.2e-105	7.17552	124	221563	0.05
LOD1	60	3.27e-122	7.88493	142	254411	0.05
LOD1	60	5.06e-123	9.17917	150	282466	0.05
LOD1	60	5.9e-101	7.93819	125	208736	0.05
LOD1	60	1.29e-73	4.93348	86	168996	0.05
LOD1	60	2.09e-119	10.9098	156	287342	0.05
LOD1	60	4.47e-144	8.51592	163	294341	0.05
LOD1	60	1.75e-129	8.09369	149	296110	0.05
LOD1	60	2.34e-96	7.72075	120	212766	0.05
LOD1	80	0.190126	12.4523	16	351309	0.003
LOD1	80	0.0482392	6.88298	12	245024	0.003
LOD1	80	0.0692803	10.5215	16	356873	0.003
LOD1	80	0.0663293	9.64625	15	277418	0.003
LOD1	80	0.0146597	11.5286	20	374724	0.003
LOD1	80	0.0121415	9.09144	17	357871	0.003
LOD1	80	0.506942	10.7253	11	440632	0.003
LOD1	80	0.0317953	10.9833	18	377300	0.003
LOD1	80	1.31e-08	10.7812	34	336570	0.003
LOD1	80	0.152919	10.2305	14	300333	0.003
LOD1	80	0.000151194	12.0967	27	380376	0.003
LOD1	80	0.00425084	9.49275	19	312759	0.003
LOD1	80	0.000137868	13.3445	29	396014	0.005
LOD1	80	0.00709057	9.27136	18	282249	0.005
LOD1	80	0.000682853	11.3178	24	318723	0.005
LOD1	80	0.000306013	8.12269	20	300705	0.005
LOD1	80	0.000485663	5.97317	16	266953	0.005
LOD1	80	5.79e-05	10.1365	25	313422	0.005
LOD1	80	0.000201003	14.3345	30	459315	0.005
LOD1	80	0.0408915	7.45076	13	233136	0.005
LOD1	80	0.0483965	9.20243	15	296656	0.005
LOD1	80	3.74e-07	12.4842	34	370451	0.005
LOD1	80	3.2e-07	9.567	29	361603	0.005
LOD1	80	3e-07	14.7293	38	415556	0.006
LOD1	80	0.180296	14.104	18	421319	0.006
LOD1	80	4.85e-10	15.7693	46	436227	0.006
LOD1	80	4.7e-07	10.3133	30	379689	0.006
LOD1	80	3.83e-06	9.71124	27	358832	0.006
LOD1	80	0.00147736	11.308	23	351761	0.006
LOD1	80	4.91e-06	11.6273	30	324641	0.006
LOD1	80	1.88e-06	11.0618	30	353299	0.006
LOD1	80	0.000122009	10.6443	25	362099	0.006
LOD1	80	5.62e-09	8.86318	31	298311	0.006
LOD1	80	1.37e-10	10.9241	38	351267	0.006
LOD1	80	0.00635551	9.16629	18	330159	0.006
LOD1	80	2.19e-09	13.7463	41	392244	0.008
LOD1	80	5.45e-06	9.90701	27	327216	0.008
LOD1	80	2.1e-10	10.0887	36	347639	0.008
LOD1	80	1.47e-09	8.84596	32	369969	0.008
LOD1	80	1.11e-13	8.09031	37	335406	0.008
LOD1	80	1.03e-10	14.4631	45	437998	0.008
LOD1	80	2.85e-09	9.60457	33	311271	0.008
LOD1	80	9.6e-06	11.4388	29	340714	0.008
LOD1	80	8.37e-07	10.615	30	314336	0.008
LOD1	80	9.11e-08	8.46394	28	287285	0.008
LOD1	80	3e-09	10.6585	35	319361	0.008
LOD1	80	8.88e-06	9.59703	26	293205	0.01
LOD1	80	9.73e-06	9.64887	26	310784	0.01
LOD1	80	1.07e-08	6.65538	26	265417	0.01
LOD1	80	1.24e-12	6.2253	31	280905	0.01
LOD1	80	1.83e-14	12.0324	47	411198	0.01
LOD1	80	6.05e-11	10.1121	37	286407	0.01
LOD1	80	9.67e-10	9.68089	34	302967	0.01
LOD1	80	7.07e-16	10.987	47	342123	0.01
LOD1	80	5.67e-17	9.00205	44	282950	0.01
LOD1	80	2.03e-14	9.77847	42	283420	0.01
LOD1	80	1.36e-17	11.1419	50	363796	0.01
LOD1	80	9.07e-112	8.13429	135	242094	0.05
LOD1	80	8.04e-225	16.3231	273	457547	0.05
LOD1	80	3.64e-117	8.96562	144	267247	0.05
LOD1	80	1.3e-184	14.7114	231	394960	0.05
LOD1	80	4.05e-116	10.0833	149	295940	0.05
LOD1	80	3.18e-116	12.1055	159	314501	0.05
LOD1	80	4.03e-180	11.7846	211	420097	0.05
LOD1	80	1.25e-197	11.8158	225	415431	0.05
LOD1	80	2.86e-201	14.5732	244	408402	0.05
LOD1	80	3.6e-136	14.2697	187	410348	0.05
LOD1	80	8.22e-119	9.26833	147	271705	0.05
LOD2	10	1.39e-75	1.61597	63	69188	0.1
LOD2	10	1.43e-97	2.31798	84	80416	0.1
LOD2	10	3.83e-86	1.94346	73	74833	0.1
LOD2	10	1.35e-22	0.956798	22	50823	0.05
LOD2	10	1.49e-41	1.19153	37	73929	0.05
LOD2	10	8.21e-52	1.32885	45	68022	0.05
LOD2	25	4.79e-91	3.5364	90	181769	0.05
LOD2	25	4.58e-113	3.27489	103	161090	0.05
LOD2	25	2.22e-80	2.82423	77	147145	0.05
LOD2	10	0.00157152	0.485207	4	42650	0.01
LOD2	10	0.0778915	0.986811	3	59298	0.01
LOD2	10	6.25e-06	0.933259	8	57889	0.01
LOD2	25	9.49e-20	2.11667	26	147911	0.01
LOD2	25	9.01e-09	2.46883	16	157452	0.01
LOD2	25	5.12e-05	1.62564	9	143351	0.01
LOD2	60	1.31e-18	3.40654	30	283669	0.008
LOD2	60	1.79e-49	5.43055	68	394716	0.008
LOD2	10	2.61e-10	1.12453	13	71463	0.008
LOD2	10	0.000212472	0.82166	6	66320	0.008
LOD2	10	1.79e-06	1.0591	9	73698	0.008
LOD2	25	5.99e-10	2.34307	17	172370	0.008
LOD2	25	2.64e-07	2.40286	14	183299	0.008
LOD2	25	7.43e-10	2.0629	16	167248	0.008
LOD2	60	6.24e-10	2.67734	18	309121	0.005
LOD2	60	1.21e-13	4.21896	27	343757	0.005
LOD2	10	4.88e-57	1.29144	48	60010	0.1
LOD2	10	8.4e-70	1.12524	54	54810	0.1
LOD2	10	1.19e-42	0.904258	35	40789	0.1
LOD2	10	4.62e-22	0.737517	20	43979	0.05
LOD2	10	8.59e-24	0.714851	21	36179	0.05
LOD2	10	7.92e-31	0.55825	24	41711	0.05
LOD2	25	3.75e-27	2.22293	33	98394	0.05
LOD2	25	1e-71	2.0901	65	126936	0.05
LOD2	25	1.97e-54	3.9681	65	144682	0.05
LOD2	10	0.000208854	1.16362	7	52980	0.01
LOD2	10	6.7e-07	0.687057	8	56465	0.01
LOD2	10	0.00813199	0.774385	4	50463	0.01
LOD2	25	1.55e-08	2.22491	15	141571	0.01
LOD2	25	0.00358301	1.9138	7	134967	0.01
LOD2	25	1.03e-08	1.53574	13	127158	0.01
LOD2	60	1.16e-36	4.25355	51	302459	0.008
LOD2	60	1.55e-29	3.70904	42	304891	0.008
LOD2	10	1.03e-05	0.716001	7	57209	0.008
LOD2	10	0.000872895	1.07789	6	60978	0.008
LOD2	10	0.000341461	0.898981	6	60630	0.008
LOD2	25	1.55e-05	2.1408	11	136880	0.008
LOD2	25	1.42e-17	2.36084	25	145352	0.008
LOD2	25	3.86e-13	1.9404	19	128195	0.008
LOD2	60	3.14e-09	3.34121	19	316707	0.005
LOD2	60	3.2e-18	4.11311	32	346035	0.005
LOD2	10	1.17e-72	2.24985	67	76477	0.1
LOD2	10	1.87e-40	1.40265	38	58432	0.1
LOD2	10	1.24e-63	2.81476	65	82699	0.1
LOD2	10	5.08e-33	2.43081	39	96093	0.05
LOD2	10	4.18e-36	2.69985	43	100812	0.05
LOD2	10	6.23e-65	2.68275	65	96884	0.05
LOD2	25	3.07e-88	4.85458	97	200616	0.05
LOD2	25	6.18e-68	5.80162	86	212739	0.05
LOD2	25	3.55e-82	5.65187	97	215808	0.05
LOD2	10	5.36e-05	1.63543	9	86097	0.01
LOD2	10	0.000838182	1.91649	8	82123	0.01
LOD2	10	0.000951406	1.09629	6	67344	0.01
LOD2	25	5.34e-14	3.10561	24	148520	0.01
LOD2	25	1.01e-05	3.76792	15	171830	0.01
LOD2	25	6.91e-07	4.76105	19	223991	0.01
LOD2	60	1.92e-14	8.88616	40	459519	0.008
LOD2	60	8.75e-24	8.91962	53	468188	0.008
LOD2	10	0.104963	1.7765	4	89842	0.008
LOD2	10	0.000404759	2.1544	9	88372	0.008
LOD2	10	3.05e-05	1.51888	9	75194	0.008
LOD2	25	9.79e-15	5.514	32	287406	0.008
LOD2	25	6.64e-08	3.65059	18	200618	0.008
LOD2	25	4.81e-11	2.27356	18	242407	0.008
LOD2	60	4.76e-08	8.19459	28	480601	0.005
LOD2	60	3.06e-05	9.73161	25	489857	0.005
LOD2	10	4.93e-59	1.365	50	49591	0.1
LOD2	10	9.61e-53	1.71647	49	63685	0.1
LOD2	10	5.02e-55	1.76987	51	55277	0.1
LOD2	10	1.99e-31	1.62066	33	52957	0.05
LOD2	10	3.8e-22	1.00496	22	62247	0.05
LOD2	10	3.13e-13	0.816345	14	51489	0.05
LOD2	25	1.51e-59	3.60116	67	143391	0.05
LOD2	25	2.13e-62	4.06537	72	149634	0.05
LOD2	25	1.56e-69	4.80942	82	170489	0.05
LOD2	10	0.000520476	0.638184	5	50144	0.01
LOD2	10	0.357599	1.25624	2	65368	0.01
LOD2	10	0.692374	1.17887	1	68422	0.01
LOD2	25	3.12e-07	4.50974	19	193254	0.01
LOD2	25	2.31e-05	4.05196	15	183482	0.01
LOD2	25	1.44e-11	4.44552	25	199166	0.01
LOD2	60	5.45e-14	6.66563	34	376331	0.008
LOD2	60	2.88e-15	6.76008	36	346260	0.008
LOD2	10	0.258929	0.98556	2	61221	0.008
LOD2	10	1.85e-08	1.61652	13	63519	0.008
LOD2	10	0.310551	1.9528	3	77708	0.008
LOD2	25	0.0128621	3.66005	9	177762	0.008
LOD2	25	1.31e-14	4.85016	30	218079	0.008
LOD2	25	0.000392077	4.15748	13	209489	0.008
LOD2	60	0.000149616	7.67639	20	449611	0.005
LOD2	60	8.32e-07	7.31595	24	423073	0.005
LOB	25	0.717783	1.26508	1	144307	0
LOB	25	1	1.32336	0	88991	0
LOB	25	0.714833	1.25468	1	134896	0
LOB	25	1	0.974622	0	75223	0
LOB	25	0.14963	2.03708	4	124797	0
LOB	25	0.521261	3.77439	4	230225	0
LOB	25	1	2.70115	0	156956	0
LOB	25	0.662437	4.52818	4	202830	0

## Sheet: Table_4_ddPCR_data
#Supplementary table 4: ddPCR orthogonal validation data.
#tracerx_id - the barcode of the tracerx cfDNA sample that underwent ddPCR analysis
#PublicationID - the CRUKID the sample originated from
#Target - The mutation targeted by the ddPCR assay
#Ch1/Ch2: Ch1 = mutation, ch2 = wild-type, Ch1+Ch2- == number of mutant droplets
#Plasma_vol - Plasma volume in mls
#MT_copies - Mutant copies
#WT_copies - Wild-type copies
#MAF_%- Mutant allele frequency (%)
#Notes - Identifies the negative control samples where a mutation was not expected.
tracerx_id	PublicationID	Target	Ch1+Ch2+	Ch1+Ch2-	Ch1-Ch2+	Ch1-Ch2-	N_total	N_wells	Plasma_vol_mL	MT_copies_per_mL_plasma	WT_copies_per_mL_plasma	Total_copies_per_mL_plasma	Total_DNA_conc_ng_per_mL_plasma	Total_DNA_amount_ng	MAF_%	Notes
107549	CRUK0027	KRAS.G12A	0	1	4333	34496	38830	4	4	0.673297	3093.35	3094.03	10.2103	40.84	0.0217612
106711	CRUK0050	KRAS.G12R	0	0	659	44486	45145	4	3	0	512.593	512.593	1.69156	5.07	0
106695	CRUK0038	KRAS.G12D	0	0	2513	41763	44276	4	4	0	1527.63	1527.63	5.04119	20.16	0
111871	CRUK0115	KRAS.G12V	0	0	3568	42278	45846	4	5.2	0	1629.38	1629.38	5.37697	27.96	0
109561	CRUK0259	KRAS.G12S	0	0	2545	48672	51217	4	2.5	0	2131.98	2131.98	7.03553	17.59	0
105583	CRUK0276	KRAS.G12A	0	0	2614	37378	39992	4	3.8	0	1860.26	1860.26	6.13885	23.33	0
111720	CRUK0230	KRAS.G12C	25	232	3373	42673	46303	4	4.8	121.261	1660.53	1781.79	5.87991	28.22	6.80554
101807	CRUK0022	EGFR.L858R	0	1	2640	48143	50784	4	4	0.514809	1395.68	1396.2	4.60745	18.43	0.0368722
109264	CRUK0297	EGFR.L858R	0	0	2406	43459	45865	4	4.4	0	1280.67	1280.67	4.22622	18.6	0
111688	CRUK0295	EGFR.L858R	0	0	2675	47192	49867	4	4.8	0	1201.2	1201.2	3.96396	19.03	0	Neg control
111661	CRUK0203	KRAS.G12C	0	0	1406	31682	33088	4	4.6	0	987.144	987.144	3.25757	14.98	0	Neg control
109199	CRUK0280	KRAS.G12D	0	0	1890	38857	40747	4	4	0	1241.67	1241.67	4.09752	16.39	0
103917	CRUK0212	KRAS.G12C	0	0	3614	43810	47424	4	5	0	1657.86	1657.86	5.47093	27.35	0
109090	CRUK0352	KRAS.G12C	4	15	4741	39258	44018	4	4.7	9.60611	2537.87	2547.48	8.40667	39.51	0.377084
117547	CRUK0316	KRAS.G12C	0	0	774	39180	39954	4	3.7	0	552.902	552.902	1.82458	6.75	0
111485	CRUK0336	KRAS.G12A	0	0	1701	39431	41132	4	4.9	0	901.355	901.355	2.97447	14.57	0	Neg control
111475	CRUK0304	KRAS.G12S	0	0	1972	42825	44797	4	5	0	941.577	941.577	3.1072	15.54	0	Neg control
121238	CRUK0337	KRAS.G12V	0	2	1985	45477	47464	4	4.7	0.937574	950.54	951.478	3.13988	14.76	0.0985387
115050	CRUK0460	KRAS.G12V	0	0	1842	42261	44103	4	5	0	892.301	892.301	2.94459	14.72	0
121170	CRUK0408	KRAS.G12C	0	0	4295	35368	39663	4	4.9	0	2446.02	2446.02	8.07186	39.55	0
121041	CRUK0416	KRAS.G12C	0	0	6322	36282	42604	4	5.1	0	3293.63	3293.63	10.869	55.43	0
123389	CRUK0557	KRAS.G12D	1	13	1145	39148	40307	4	4.9	7.41405	615.581	622.995	2.05588	10.07	1.19007
117324	CRUK0533	KRAS.G12C	0	0	1132	40652	41784	4	3	0	957.402	957.402	3.15942	9.48	0
120962	CRUK0530	KRAS.G12V	0	0	1387	46564	47951	4	4	0	767.371	767.371	2.53232	10.13	0
119379	CRUK0513	KRAS.G12C	0	1	2577	39858	42436	4	4.7	0.524326	1393.94	1394.46	4.60173	21.63	0.0376006
120945	CRUK0504	KRAS.G12V	0	0	1980	36956	38936	4	5	0	1091.58	1091.58	3.60222	18.01	0
123333	CRUK0548	KRAS.G12D	0	0	2385	40264	42649	4	5	0	1203.58	1203.58	3.97181	19.86	0
119367	CRUK0512	KRAS.G12C	0	0	3269	41765	45034	4	4.9	0	1608.3	1608.3	5.3074	26.01	0
127445	CRUK0543	KRAS.G12D	0	1	2060	35415	37476	4	2.9	0.962239	2038.75	2039.71	6.73104	19.52	0.0471753
123295	CRUK0667	KRAS.G12V	1	1	1829	39105	40936	4	5	1.02187	956.527	957.549	3.15991	15.8	0.106717
123287	CRUK0660	KRAS.G12V	0	0	1527	45259	46786	4	4.9	0	708.176	708.176	2.33698	11.45	0	Neg control
114059	CRUK0666	KRAS.G12D	0	0	2426	38080	40506	4	5	0	1291.73	1291.73	4.26271	21.31	0
123249	CRUK0669	KRAS.G12D	0	0	4899	39132	44031	4	5	0	2467	2467	8.1411	40.71	0	Neg control
120837	CRUK0643	KRAS.G12C	0	0	6895	27313	34208	4	4.8	0	4904.07	4904.07	16.1834	77.68	0
117238	CRUK0607	KRAS.G12V	0	0	1787	45719	47506	4	2.4	0	1670.68	1670.68	5.51324	13.23	0
123038	CRUK0776	KRAS.G12R	0	0	3577	38379	41956	4	4.9	0	1901.8	1901.8	6.27593	30.75	0	Neg control
123007	CRUK0748	KRAS.G12V	0	2	1701	42898	44601	4	4.9	0.957035	829.867	830.824	2.74172	13.43	0.115191
139123	CRUK0859	KRAS.G12A	0	0	5647	37671	43318	4	5.1	0	2864.08	2864.08	9.45147	48.2	0	Neg control

## Sheet: Table_5_extended_AV_validation
#Supplementary table 5 - extended AV experiment LOD3
#AF - spike in AF value
#input_vars - number of mutations interrogated by MRD caller
#MRD.p.val - The P value provided by the MRD calling algorithm based on a single sided Poisson test (see methods).
#Expected_DAOs - number of alternate observations expected
#Observed_DAOs - number of alternate observations observed
#Deep_depth - unique sequencing depth across the panel
library_id	AF	input_vars	Sample_Name	MRD.p.val	Expected_DAOs	Observed_DAOs	Deep_Depth
PG2840	0	50	PG2840_S76_R1_001	1	0.29204	0	20137
PG2839	0	50	PG2839_S75_R1_001	1	0.524343	0	27556
PG2840	0	50	PG2840_S76_R1_001	1	0.517578	0	21672
PG2839	0	50	PG2839_S75_R1_001	1	0.682934	0	28950
PG2840	0	300	PG2840_S76_R1_001	0.659136	3.39418	3	141284
PG2839	0	300	PG2839_S75_R1_001	0.895333	5.2562	3	186315
PG2840	0	200	PG2840_S76_R1_001	1	2.20053	0	93007
PG2839	0	200	PG2839_S75_R1_001	1	3.33224	0	124896
PG2840	0	100	PG2840_S76_R1_001	1	0.9307	0	42744
PG2839	0	100	PG2839_S75_R1_001	0.367271	1.28336	2	54172
PG2840	0	100	PG2840_S76_R1_001	1	0.853767	0	43670
PG2839	0	100	PG2839_S75_R1_001	1	1.39281	0	58000
PG2840	0	100	PG2840_S76_R1_001	0.147567	1.32021	3	49973
PG2839	0	100	PG2839_S75_R1_001	1	1.88581	0	63385
PG2840	0	50	PG2840_S76_R1_001	0.0668852	0.419607	2	21244
PG2839	0	50	PG2839_S75_R1_001	1	0.750605	0	29393
PG2840	0	200	PG2840_S76_R1_001	0.412717	2.33309	3	93263
PG2839	0	200	PG2839_S75_R1_001	0.83773	3.27014	2	120861
PG2840	0	200	PG2840_S76_R1_001	0.415029	2.34185	3	95200
PG2839	0	200	PG2839_S75_R1_001	0.877563	3.63346	2	125331
PG2859	0.003	50	PG2859-GIAB-Contrived-0-003_S29_R1_001	0.0712358	0.949414	3	34623
PG2860	0.003	50	PG2860-GIAB-Contrived-0-003_S30_R1_001	0.41274	0.532288	1	26705
PG2859	0.003	50	PG2859-GIAB-Contrived-0-003_S29_R1_001	1	0.536219	0	28424
PG2860	0.003	50	PG2860-GIAB-Contrived-0-003_S30_R1_001	0.0691404	0.427739	2	24536
PG2859	0.003	100	PG2859-GIAB-Contrived-0-003_S29_R1_001	0.0633405	2.11217	5	72688
PG2860	0.003	100	PG2860-GIAB-Contrived-0-003_S30_R1_001	0.427988	1.45791	2	61131
PG2859	0.003	50	PG2859-GIAB-Contrived-0-003_S29_R1_001	1	0.728738	0	31819
PG2860	0.003	50	PG2860-GIAB-Contrived-0-003_S30_R1_001	0.40799	0.524231	1	25885
PG2859	0.003	200	PG2859-GIAB-Contrived-0-003_S29_R1_001	0.0492948	4.68199	9	149605
PG2860	0.003	200	PG2860-GIAB-Contrived-0-003_S30_R1_001	0.0065379	3.27031	9	119065
PG2859	0.003	200	PG2859-GIAB-Contrived-0-003_S29_R1_001	0.171179	4.51736	7	149132
PG2860	0.003	200	PG2860-GIAB-Contrived-0-003_S30_R1_001	0.0421104	3.15796	7	120754
PG2859	0.003	100	PG2859-GIAB-Contrived-0-003_S29_R1_001	0.491703	1.652	2	64330
PG2860	0.003	100	PG2860-GIAB-Contrived-0-003_S30_R1_001	0.0288968	1.14125	4	53366
PG2859	0.003	300	PG2859-GIAB-Contrived-0-003_S29_R1_001	0.0923842	7.71389	12	237331
PG2860	0.003	300	PG2860-GIAB-Contrived-0-003_S30_R1_001	0.020946	5.33867	11	186909
PG2859	0.003	100	PG2859-GIAB-Contrived-0-003_S29_R1_001	0.546586	1.8319	2	68254
PG2860	0.003	100	PG2860-GIAB-Contrived-0-003_S30_R1_001	0.725171	1.2916	1	53011
PG2859	0.003	200	PG2859-GIAB-Contrived-0-003_S29_R1_001	0.43222	4.31376	5	146306
PG2860	0.003	200	PG2860-GIAB-Contrived-0-003_S30_R1_001	0.158021	3.61549	6	122397
PG2857	0.005	300	PG2857-GIAB-Contrived-0-005_S27_R1_001	7.15342e-05	7.25444	20	230530
PG2857	0.005	50	PG2857-GIAB-Contrived-0-005_S27_R1_001	0.0215497	1.04016	4	37793
PG2857	0.005	100	PG2857-GIAB-Contrived-0-005_S27_R1_001	0.00921071	1.75324	6	64101
PG2857	0.005	100	PG2857-GIAB-Contrived-0-005_S27_R1_001	0.545197	1.82716	2	68758
PG2857	0.005	200	PG2857-GIAB-Contrived-0-005_S27_R1_001	0.000838595	4.52057	13	147848
PG2857	0.005	200	PG2857-GIAB-Contrived-0-005_S27_R1_001	0.000212449	4.42406	14	152942
PG2857	0.005	100	PG2857-GIAB-Contrived-0-005_S27_R1_001	0.0184686	2.05083	6	74623
PG2857	0.005	50	PG2857-GIAB-Contrived-0-005_S27_R1_001	0.141777	0.659268	2	29422
PG2857	0.005	50	PG2857-GIAB-Contrived-0-005_S27_R1_001	0.400295	0.511317	1	29064
PG2857	0.005	200	PG2857-GIAB-Contrived-0-005_S27_R1_001	0.148858	4.33872	7	146945
PG2858	0.005	50	PG2858-GIAB-Contrived-0-005_S28_R1_001	0.541792	0.780432	1	33593
PG2858	0.005	50	PG2858-GIAB-Contrived-0-005_S28_R1_001	0.627403	0.987257	1	40340
PG2858	0.005	100	PG2858-GIAB-Contrived-0-005_S28_R1_001	0.0724642	2.1997	5	80830
PG2858	0.005	50	PG2858-GIAB-Contrived-0-005_S28_R1_001	0.241939	0.939338	2	38402
PG2858	0.005	200	PG2858-GIAB-Contrived-0-005_S28_R1_001	0.234666	4.9784	7	169226
PG2858	0.005	200	PG2858-GIAB-Contrived-0-005_S28_R1_001	0.0158217	5.11098	11	172838
PG2858	0.005	100	PG2858-GIAB-Contrived-0-005_S28_R1_001	0.336205	2.0476	3	79890
PG2858	0.005	300	PG2858-GIAB-Contrived-0-005_S28_R1_001	0.0123431	7.67113	15	258190
PG2858	0.005	100	PG2858-GIAB-Contrived-0-005_S28_R1_001	0.060997	2.08856	5	76282
PG2858	0.005	200	PG2858-GIAB-Contrived-0-005_S28_R1_001	0.0375956	5.1499	10	169014
PG2856	0.006	300	PG2856-GIAB-Contrived-0-006_S26_R1_001	0.000960844	8.92776	20	280832
PG2855	0.006	300	PG2855-GIAB-Contrived-0-006_S25_R1_001	1.3249e-05	8.07895	23	252457
PG2856	0.006	50	PG2856-GIAB-Contrived-0-006_S26_R1_001	0.056695	0.861671	3	36807
PG2855	0.006	50	PG2855-GIAB-Contrived-0-006_S25_R1_001	0.201701	0.829091	2	39039
PG2856	0.006	100	PG2856-GIAB-Contrived-0-006_S26_R1_001	0.210615	2.34865	4	86553
PG2855	0.006	100	PG2855-GIAB-Contrived-0-006_S25_R1_001	0.0200865	2.09125	6	74169
PG2856	0.006	100	PG2856-GIAB-Contrived-0-006_S26_R1_001	0.128227	1.91705	4	77512
PG2855	0.006	100	PG2855-GIAB-Contrived-0-006_S25_R1_001	0.000190326	1.94001	9	76118
PG2856	0.006	200	PG2856-GIAB-Contrived-0-006_S26_R1_001	0.0168244	5.84522	12	182466
PG2855	0.006	200	PG2855-GIAB-Contrived-0-006_S25_R1_001	8.74876e-06	4.19504	16	152156
PG2856	0.006	200	PG2856-GIAB-Contrived-0-006_S26_R1_001	0.000418518	5.30797	15	179035
PG2855	0.006	200	PG2855-GIAB-Contrived-0-006_S25_R1_001	0.000624854	4.37492	13	157369
PG2856	0.006	100	PG2856-GIAB-Contrived-0-006_S26_R1_001	0.00239692	2.27081	8	84476
PG2855	0.006	100	PG2855-GIAB-Contrived-0-006_S25_R1_001	0.00533115	2.0623	7	79919
PG2856	0.006	50	PG2856-GIAB-Contrived-0-006_S26_R1_001	0.00273829	0.933489	5	38365
PG2855	0.006	50	PG2855-GIAB-Contrived-0-006_S25_R1_001	0.00315718	0.96545	5	39828
PG2856	0.006	50	PG2856-GIAB-Contrived-0-006_S26_R1_001	1	0.702929	0	35608
PG2855	0.006	50	PG2855-GIAB-Contrived-0-006_S25_R1_001	0.0644556	0.909652	3	37968
PG2856	0.006	200	PG2856-GIAB-Contrived-0-006_S26_R1_001	0.00434634	5.48385	13	177493
PG2855	0.006	200	PG2855-GIAB-Contrived-0-006_S25_R1_001	2.33459e-06	4.69741	18	159303
PG2852	0.01	200	PG2852_S88_R1_001	0.00027968	1.61738	8	73641
PG2851	0.01	200	PG2851_S87_R1_001	0.00183014	2.68195	9	100483
PG2852	0.01	50	PG2852_S88_R1_001	1	0.184625	0	15686
PG2851	0.01	50	PG2851_S87_R1_001	0.000158204	0.490907	5	21872
PG2852	0.01	50	PG2852_S88_R1_001	0.00304288	0.282439	3	17373
PG2851	0.01	50	PG2851_S87_R1_001	0.000786145	0.401378	4	22398
PG2852	0.01	50	PG2852_S88_R1_001	1	0.2123	0	15981
PG2851	0.01	50	PG2851_S87_R1_001	1	0.45471	0	22931
PG2852	0.01	200	PG2852_S88_R1_001	0.00129197	1.59057	7	76147
PG2851	0.01	200	PG2851_S87_R1_001	2.60907e-05	2.69605	12	103564
PG2852	0.01	200	PG2852_S88_R1_001	6.87293e-06	1.59284	10	71312
PG2851	0.01	200	PG2851_S87_R1_001	0.000295687	2.52068	10	96099
PG2852	0.01	100	PG2852_S88_R1_001	3.2794e-06	0.599615	7	32955
PG2851	0.01	100	PG2851_S87_R1_001	0.0903884	1.05344	3	45307
PG2852	0.01	300	PG2852_S88_R1_001	6.82726e-07	2.60654	14	112833
PG2851	0.01	300	PG2851_S87_R1_001	1.16311e-05	4.29516	16	153837
PG2852	0.01	100	PG2852_S88_R1_001	1	0.527865	0	34566
PG2851	0.01	100	PG2851_S87_R1_001	0.00702283	1.17127	5	47967
PG2852	0.01	100	PG2852_S88_R1_001	0.000509395	0.635125	5	34032
PG2851	0.01	100	PG2851_S87_R1_001	0.000801811	1.0601	6	45255
PG2850	0.03	50	PG2850_S86_R1_001	0.271652	0.316976	1	20917
PG2849	0.03	50	PG2849_S85_R1_001	0.000160262	0.262392	4	20235
PG2850	0.03	50	PG2850_S86_R1_001	0.0948389	0.51517	2	23643
PG2849	0.03	50	PG2849_S85_R1_001	4.57443e-05	0.375822	5	22356
PG2850	0.03	300	PG2850_S86_R1_001	1.57294e-25	5.01252	43	167727
PG2849	0.03	300	PG2849_S85_R1_001	1.64909e-37	4.30297	52	157635
PG2850	0.03	200	PG2850_S86_R1_001	2.13474e-14	2.9736	24	107932
PG2849	0.03	200	PG2849_S85_R1_001	1.33038e-20	2.62869	29	101376
PG2850	0.03	100	PG2850_S86_R1_001	1.21468e-08	1.27715	12	46739
PG2849	0.03	100	PG2849_S85_R1_001	1.58168e-10	1.31644	14	47946
PG2850	0.03	100	PG2850_S86_R1_001	0.00105676	1.11923	6	48615
PG2849	0.03	100	PG2849_S85_R1_001	1.51821e-12	0.920143	14	44897
PG2850	0.03	100	PG2850_S86_R1_001	4.10858e-10	1.1682	13	48802
PG2849	0.03	100	PG2849_S85_R1_001	1.92336e-13	1.16837	16	48888
PG2850	0.03	50	PG2850_S86_R1_001	6.85495e-08	0.506478	8	21914
PG2849	0.03	50	PG2849_S85_R1_001	8.76186e-09	0.386477	8	21522
PG2850	0.03	200	PG2850_S86_R1_001	3.53561e-19	2.97781	29	103605
PG2849	0.03	200	PG2849_S85_R1_001	4.18019e-28	2.87594	37	103220
PG2850	0.03	200	PG2850_S86_R1_001	8.72799e-20	3.0801	30	107350
PG2849	0.03	200	PG2849_S85_R1_001	1.53047e-22	2.66996	31	103285
PG2848	0.05	50	PG2848_S84_R1_001	1.16439e-12	0.418045	11	21951
PG2847	0.05	50	PG2847_S83_R1_001	6.87028e-06	0.43941	6	20159
PG2848	0.05	50	PG2848_S84_R1_001	6.18541e-09	0.535657	9	23181
PG2847	0.05	50	PG2847_S83_R1_001	0.00012069	0.4629	5	20678
PG2848	0.05	300	PG2848_S84_R1_001	1.3885e-60	5.66852	79	174606
PG2847	0.05	300	PG2847_S83_R1_001	8.35051e-55	4.28118	67	146936
PG2848	0.05	200	PG2848_S84_R1_001	2.66606e-40	3.36359	50	108699
PG2847	0.05	200	PG2847_S83_R1_001	1.34921e-34	2.56018	41	94313
PG2848	0.05	100	PG2848_S84_R1_001	1.03979e-21	1.0543	22	46544
PG2847	0.05	100	PG2847_S83_R1_001	1.15545e-10	0.837881	12	36523
PG2848	0.05	100	PG2848_S84_R1_001	5.50095e-18	1.0308	19	45476
PG2847	0.05	100	PG2847_S83_R1_001	2.90805e-15	1.06283	17	42628
PG2848	0.05	100	PG2848_S84_R1_001	5.06864e-15	1.10043	17	48412
PG2847	0.05	100	PG2847_S83_R1_001	9.67801e-16	0.992346	17	45155
PG2848	0.05	50	PG2848_S84_R1_001	1.25197e-05	0.489058	6	24046
PG2847	0.05	50	PG2847_S83_R1_001	3.11156e-11	0.570753	11	23791
PG2848	0.05	200	PG2848_S84_R1_001	2.35388e-34	3.39556	45	111922
PG2847	0.05	200	PG2847_S83_R1_001	2.62922e-28	2.62678	36	92160
PG2848	0.05	200	PG2848_S84_R1_001	2.8957e-42	3.23904	51	108676
PG2847	0.05	200	PG2847_S83_R1_001	2.43635e-33	2.38252	39	93443
PG2846	0.1	50	PG2846_S82_R1_001	1.60883e-26	0.525533	21	21135
PG2846	0.1	50	PG2846_S82_R1_001	1.28391e-20	0.498751	17	20676
PG2846	0.1	300	PG2846_S82_R1_001	3.48931e-188	5.53048	173	159898
PG2846	0.1	200	PG2846_S82_R1_001	8.05008e-137	3.74998	123	108329
PG2846	0.1	100	PG2846_S82_R1_001	6.94103e-56	1.26459	47	41613
PG2846	0.1	100	PG2846_S82_R1_001	1.72042e-63	1.58593	55	49305
PG2846	0.1	100	PG2846_S82_R1_001	2.53135e-44	1.32402	40	48066
PG2846	0.1	50	PG2846_S82_R1_001	4.87651e-17	0.543299	15	22216
PG2846	0.1	200	PG2846_S82_R1_001	1.94245e-115	3.32232	105	96441
PG2846	0.1	200	PG2846_S82_R1_001	5.59765e-117	3.54787	108	106196

## Sheet: Table_6_MDAF_analyses
#Supplementary Table 6: Association of mutations tracked with estimated minimal detectable allele frequency in TRACERx libraries
	cfDNA inputs
	< 5 ng			>5ng & <10ng			>10ng & <20ng			>20ng & <30ng
Mut num	median MDAF	IQR upper	IQR lower	median MDAF	IQR upper	IQR lower	median MDAF	IQR upper	IQR lower	median MDAF	IQR upper	IQR lower
1	0.000438	0.001262	NA	0.000511	0.000842	NA	0.000413	0.00061	0.000249	0.000404	0.000538	0.000302
2	0.00089	0.001156	0.000674	0.000404	0.000529	0.000237	0.000357	0.00052	0.00025	0.000256	0.000353	0.00018
5	0.000389	0.000773	0.000345	0.000243	0.000317	0.000173	0.00021	0.000284	0.000158	0.00017	0.000218	0.000126
10	0.000227	0.000286	0.00018	0.000183	0.000235	0.000129	0.000152	0.0002	0.00011	0.000112	0.000153	9.4e-05
20	0.000242	0.000253	0.000176	0.000136	0.000163	0.000107	0.000102	0.00013	8.1e-05	8.7e-05	0.000109	7e-05
30	0.000154	0.00018	0.000124	0.000103	0.000125	8.6e-05	8.8e-05	0.000107	7.1e-05	7.4e-05	9.7e-05	6.1e-05
50	0.000106	0.000112	0.0001	8.6e-05	0.000104	7.2e-05	7e-05	8.9e-05	5.7e-05	6.2e-05	7.6e-05	5e-05
75	9e-05	9.5e-05	8.7e-05	7.4e-05	9.2e-05	6.2e-05	6.3e-05	7.4e-05	5.1e-05	5.4e-05	6.4e-05	4.4e-05
100	7.7e-05	9.7e-05	7.6e-05	6.7e-05	7.6e-05	5.6e-05	5.5e-05	6.9e-05	4.5e-05	4.9e-05	6.1e-05	4e-05
150	6.6e-05	6.7e-05	6.4e-05	5.9e-05	6.6e-05	4.9e-05	5e-05	5.9e-05	4e-05	4.4e-05	5.3e-05	3.6e-05
200	6.4e-05	6.4e-05	5.8e-05	5.2e-05	5.7e-05	4.5e-05	4.6e-05	5.5e-05	3.7e-05	4.1e-05	5e-05	3.4e-05
	>30ng & <40ng			>40ng & <50ng			>50ng
Mut num	median MDAF	IQR upper	IQR lower	median MDAF	IQR upper	IQR lower	median MDAF	IQR upper	IQR lower
1	0.000321	0.000463	0.00022	0.000244	0.000401	0.0002	0.000246	0.000387	0.000194	#Mut num : Number of mutations subsampled from library to determine MDAF
2	0.000264	0.000338	0.00018	0.000242	0.000446	0.000194	0.000185	0.000264	0.000129	#median MDAF: Median minimal detectable allele frequency in subsampled library
5	0.000145	0.000196	0.000113	0.000155	0.000193	0.000117	0.000111	0.000172	7.8e-05	#cfDNA inputs: TRACERx libraries were categorised by available cfDNA input
10	0.000107	0.000137	8.2e-05	0.000109	0.000137	8.1e-05	7.9e-05	0.00011	5.9e-05
20	8e-05	9.7e-05	6.3e-05	8e-05	9.9e-05	6.9e-05	6.4e-05	8.1e-05	4.9e-05
30	6.4e-05	8.1e-05	5.5e-05	7.1e-05	8.1e-05	5.1e-05	5.5e-05	7.1e-05	4.3e-05
50	5.4e-05	6.7e-05	4.4e-05	5.9e-05	7.3e-05	4.6e-05	4.7e-05	5.9e-05	3.6e-05
75	4.9e-05	6e-05	4.1e-05	5e-05	6.7e-05	4.2e-05	4.3e-05	5.5e-05	3.4e-05
100	4.4e-05	5.6e-05	3.8e-05	4.7e-05	6e-05	3.8e-05	4e-05	4.9e-05	3e-05
150	3.9e-05	4.8e-05	3.4e-05	4.2e-05	5.7e-05	3.4e-05	3.5e-05	4.4e-05	2.8e-05
200	3.7e-05	4.5e-05	3.2e-05	3.7e-05	5.4e-05	3.2e-05	3.3e-05	4.3e-05	2.6e-05

## Sheet: Table 7 baseline demographics
Table 7 Patient, treatment and tumor baseline characteristics.
Parameter	n=421 (all TRACERx 421 cohort)1	n=197 (baseline ctDNA evaluable)	n=108 (landmark evaluable [non-pilot] patients)
Sex
Male	233 (55%)	117 (59%)	61 (57%)
Female	188 (45%)	80 (41%)	47 (44%)
Age (years)	69 (34 to 92)	69 (34 to 91)	68 (40 to 87)
Follow-up time (months)
All	43.5 months (0 to 80.0)	39.4 months (0.3 to 78.8)	43.6 months (0.3 to 78.8)
Event-free	54.5 months (2.2 to 73.7)	55.4 months (8.4 to 70.2)	60.3 months (11.5 to 70.2)
Smoking
Current	56 (13%)	25 (13%)	14 (13%)
Recent ex-smoker	124 (30%)	57 (29%)	50 (46%)
Ex-smoker	210 (50%)	105 (53%)	40 (37%)
Never smoker	31 (7%)	10 (5%)	4 (4%)
Pack-years	38 (0 to 174)	40 (0 to 174)	39 (0 to 174)
Pathological stage
I	210 (50%)	74 (38%)	41 (38%)
II	132 (31%)	72 (37%)	35 (32%)
III	79 (19%)	51 (26%)	30 (29%)
Circulating DNA
cell-free DNA (ng/mL)	Not applicable	9.7ng/ml (0.9 to 315ng/ml)	9.5ng/ml (0.9 to 311ng/ml)
cell-free DNA input	Not applicable	23ng (2.5 to 690ng)	23.3ng (2.5 to 690ng)
plasma volume	Not applicable	4mls (0.5 to 4)	4mls (0.5 to 4)
Histology
Synchronous primaries	23 (5%)	9 (5%)	3 (3%)
Adenocarcinoma	223 (53%)	98 (50%)	57(53%)
Squamous carcinoma	131 (31%)	67 (34%)	39 (36%)
Other	44 (11%)	23 (12%)	9 (8%)
Adjuvant chemotherapy
Yes	134 (32%)	75 (38%)	44 (41%)
No	287 (68%)	117 (59%)	60 (56%)
NA (incomplete resection)	Not applicable	5 (3%)	4 (4%)
1: The TRACERx 421 cohort summary is displayed for comparison to the cohorts evaluated in this manuscript (baseline evaluable and landmark evaluable cohorts).
*n is shown for categorical variables with percentage in parentheses. For continious variables, median, min and max values shown
**Patients with incomplete resection were excluded from the full TRACERx421 but included in ctDNA cohorts (see methods)
Patients were recruited to TRACERx from June 2014 to Febuary 2017, 4 patients with incompletely resected disease excluded from follow-up time groups
Percentages may not add up to 100% due to rounding error, for cfDNA input analyses WES mismatched (possible swapped) samples were excluded

## Sheet: Table_8_patient_data
Supplementary Table 8 : Patient clinical details, outcome data and tumor volumes.
#TNM_stage_v7_path: Pathological (post-resection) tumor node metastasis version 7 stage
#clin_N_stage: Clinical nodal staging, N0, N1, N2
#path_N_stage: Pathological nodal staging, x refers to no N2 nodes sampled.
#Smoking: Smoking pack-year history (untruncated values).
#Histology: NSCLC histological subtype.
#Synchronous_primary: Whether the patient was diagnosed with a synchronous primary at enrollment into TRACERx
#Sync_primary_detail: Details regarding the synchronous primaries - the cluster reference refers to annotation in the TRACERx T421 mutation table and annotates mutations attributed to the separate cancers.
#Time_DFS_from_surgery: Time to any event from surgery this includes lung cancer relapse, any new primary cancer or death.
#Time_DFS_any_event_registration - as above but from registration
#Event_status - categorization of the event in "time DFS any event" including site of relapse (if there was lung cancer recurrence).
#Volume_mm3: Tumor volume as measured by volumetrics, in cases of synchronous primary where two tumor volumes were measurable this are presented separated by a ";"
#Z_spacing: Spacing between computed tomography images used to generate volumetric data, wider Z spacing can impact accuracy of volumetrics, cases with Z spacing more than 5 were excluded
#Volume_comments: Computed Tomography findings that could impact the validity of the tumor volume estimate, patients with major cavities within tumors or atelectasis or Z spacing > 5 were excluded from volumetric analyses.
#Exclude_volumetrics: Patients excluded from volumetric analysis if ==1
#Size_mm: Maximum pathological diameter, when synchrnous primaries both tumour sizes are presented.
#Adjuvant_status: Whether adjuvant status was administered and the type of treatment given.
#OS_censor: If OS_censor==1 then the patient experienced an overall survival event
#OS_time: Overall survival time from registration.
#Landmark_status: Refers to whether the patient donated postoperative plasma that was landmark evaluable (donated within 120 days of surgery)
#Pilot_patient: Refers to whether the patient was in the 10-patient pilot cohort used to set ctDNA detection thresholds.
PublicationID	TNMversio	TNM_stage_v7_path	clin_N_stage	path_N_stage	Smoking	Histology	Synchronous_primary	Sync_primary_detail	Time_DFS_from_surgery	Time_DFS_any_event_registration	Event_status	Volume_mm3	Z_spacing	Volume_comments	Exclude_volumetrics	Size_mm	Age	Gender	Adjuvant_status	OS_CENSOR	OS	Landmark status	Pilot cohort
CRUK0090	7th edition	II	1	1	17.5	Squamous cell carcinoma	NA	NA	1142	1143	Intrathoracic	4499.44	2		0	35	65	Male	Adjuvant platinum-based chemotherapy	0	2365	No Call
CRUK0085	7th edition	I	0	0	50.25	Squamous cell carcinoma	NA	NA	1407	1419	Second primary	8314	3.27002		0	29	78	Male	No adjuvant treatment	1	1800	No Call
CRUK0039	7th edition	I	0	0	52	Collision tumour	TRUE	Collision tumor based on metastasis genomics, but was considered clinically a single primary	934	935	Intra & Extra	21681.7	1.25	Collision tumour	1	48	70	Male	No adjuvant treatment	1	1155	#N/A
CRUK0068	7th edition	I	0	0	106	Squamous cell carcinoma	NA	NA	1018	1043	Second primary	19222.6	3.27002		0	38	68	Female	No adjuvant treatment	1	1062	No Call
CRUK0146	7th edition	I	0	X	65	Squamous cell carcinoma	NA	NA	581	582	Intrathoracic	3336.52	3		0	18	78	Male	No adjuvant treatment	1	1598	No Call	Pilot patient
CRUK0196	7th edition	II	2	0	52.9	Pleomorphic carcinoma	NA	NA	0	1	Death	129838	3.26996		0	60	62	Male	No adjuvant treatment	1	1	#N/A
CRUK0027	7th edition	II	1	1	30	Invasive adenocarcinoma	NA	NA	1805	1810	No event	4613.4	2.5		0	22	58	Female	Adjuvant platinum-based chemotherapy	0	1810	No Call
CRUK0008	7th edition	I	0	0	74	Invasive adenocarcinoma	NA	NA	1395	1396	Second primary	2477.17	2.5		0	25	72	Male	No adjuvant treatment	0	1934	No Call
CRUK0199	7th edition	I	0	0	7.2	Invasive adenocarcinoma	NA	NA	1845	1852	No event	3416.53	2.5		0	32	50	Female	No adjuvant treatment	0	1852	No Call
CRUK0050	7th edition	III	0	0	42	Invasive adenocarcinoma	NA	NA	503	504	Intrathoracic	259803	3.26996		0	120	55	Male	No adjuvant treatment	1	910	No Call	Pilot patient
CRUK0067	7th edition	I	0	0	50	Squamous cell carcinoma	NA	NA	1940	1940	No event	6644.72	2.5		0	10	63	Male	No adjuvant treatment	0	1940	#N/A
CRUK0088	7th edition	I	0	0	40	Squamous cell carcinoma	NA	NA	561	587	Intrathoracic	1023.74	1.25		0	10	81	Male	No adjuvant treatment	1	1091	No Call	Pilot patient
CRUK0038	7th edition	I	0	0	30	Invasive adenocarcinoma	NA	NA	1241	1242	Intrathoracic	6517.76	1.25		0	25	81	Female	No adjuvant treatment	1	2011	No Call
CRUK0157	7th edition	II	0	0	12.5	Invasive adenocarcinoma	NA	NA	1864	1884	No event	268116	4	Cavity major	1	105	66	Male	Adjuvant platinum-based chemotherapy	0	1884	No Call
CRUK0046	7th edition	II	0	0	15	Invasive adenocarcinoma	NA	NA	836	840	Second primary	48918.3	1		0	60	61	Female	Adjuvant radiotherapy	1	952	No Call	Pilot patient
CRUK0118	7th edition	I	0	0	40	Squamous cell carcinoma	NA	NA	100	100	Death	1165.39	2		0	12	68	Female	No adjuvant treatment	1	100	No Call
CRUK0142	7th edition	I	1	0	78	Invasive adenocarcinoma	NA	NA	144	145	Death	14108.1	1.5		0	36	73	Female	No adjuvant treatment	1	145	No Call
CRUK0115	7th edition	I	0	0	47.25	Invasive adenocarcinoma	NA	NA	4	5	Death	8935.92	2.5		0	33	91	Male	No adjuvant treatment	1	5	#N/A
CRUK0001	7th edition	II	0	1	30	Invasive adenocarcinoma	NA	NA	1117	1120	Death	9997.26	10	Z_space >5	1	26	84	Male	No adjuvant treatment	1	1120	No Call
CRUK0193	7th edition	I	0	0	0	Invasive adenocarcinoma	NA	NA	2106	2107	No event	2041.17	3		0	27	74	Male	No adjuvant treatment	0	2107	No Call
CRUK0075	7th edition	I	0	0	41.3	Squamous cell carcinoma	NA	NA	1766	1788	No event	10287.8	3.26996		0	30	75	Male	No adjuvant treatment	0	1788	No Call
CRUK0259	7th edition	I	0	0	38	Invasive adenocarcinoma	NA	NA	1810	1825	No event	10021.6	1.5		0	23	64	Female	No adjuvant treatment	0	1825	No Call
CRUK0086	7th edition	I	2	0	92	Squamous cell carcinoma	NA	NA	869	880	Death	18711.1	3		0	42	79	Male	Adjuvant radiotherapy	1	880	Call
CRUK0270	7th edition	II	0	0	162	Invasive adenocarcinoma	NA	NA	1322	1370	Second primary	330597	4		0	85	68	Male	Adjuvant platinum-based chemotherapy	0	1822	No Call	Pilot patient
CRUK0296	7th edition	I	0	0	35.25	Invasive adenocarcinoma	NA	NA	1052	1055	Intrathoracic	21296.4	3.27002		0	45	64	Female	Adjuvant platinum-based chemotherapy	0	1732	No Call
CRUK0253	7th edition	I	0	0	18.75	Invasive adenocarcinoma	NA	NA	553	564	Intrathoracic	18878	2.5		0	40	65	Female	Adjuvant platinum-based chemotherapy	0	1811	No Call
CRUK0290	7th edition	II	0	1	33	Squamous cell carcinoma	NA	NA	177	178	Extrathoracic	0	0	no images	1	46	69	Female	No adjuvant treatment	1	255	Call
CRUK0285	7th edition	II	0	0	51.975	Invasive adenocarcinoma	NA	NA	1479	1487	No event	22590.6	3.27002		0	50	68	Male	Adjuvant radiotherapy	0	1487	No Call
CRUK0094	7th edition	II	0	1	0	Pleomorphic carcinoma	NA	NA	266	272	Intra & Extra	14507	2.5		0	35	34	Male	No adjuvant treatment	1	301	No Call	Pilot patient
CRUK0223	7th edition	III	2	2	40	Squamous cell carcinoma;Adenocarcinoma	TRUE	Cluster 1 squamous cell carcinoma (55mm path diameter); Cluster 2 adenocarcinoma (35mm path diameter)	9	10	Death	63203.25781;2763.01806640625	3.27002		0	55;35	62	Male	No adjuvant treatment	1	10	No Call
CRUK0097	7th edition	I	0	0	124	Large cell carcinoma	NA	NA	729	738	Intrathoracic	5001.07	4		0	25	76	Male	No adjuvant treatment	1	1441	Call
CRUK0287	7th edition	I	0	0	90	Invasive adenocarcinoma	NA	NA	1285	1286	No event	1016.64	3.27002		0	14	61	Female	No adjuvant treatment	0	1286	No Call
CRUK0087	7th edition	III	2	2	6.1	Squamous cell carcinoma	NA	NA	90	131	Intra & Extra	331448	4	Cavity major	1	110	81	Female	No adjuvant treatment	1	152	Call
CRUK0291	7th edition	III	1	2	15.75	Squamous cell carcinoma	NA	NA	NA	NA	Unresected disease	43862.1	3.27002	Cavity major	1	50	62	Male	NA	NA	NA	Call
CRUK0276	7th edition	I	0	0	37.5	Invasive adenocarcinoma	NA	NA	1807	1808	No event	6885.72	3.27002		0	25	76	Female	No adjuvant treatment	0	1808	No Call
CRUK0234	7th edition	II	1	1	15	Invasive adenocarcinoma	NA	NA	NA	NA	Unresected disease	2315.04	2.5		0	24	61	Female	NA	NA	NA	No Call
CRUK0242	7th edition	III	0	2	63.75	Invasive adenocarcinoma	NA	NA	300	300	Intra & Extra	20391.9	2.5		0	43	74	Male	Adjuvant platinum-based chemotherapy and radiotherapy	1	468	Call
CRUK0230	7th edition	II	2	0	15	Invasive adenocarcinoma	NA	NA	NA	NA	Unresected disease	72229.4	2		0	55	53	Female	NA	NA	NA	No Call
CRUK0245	7th edition	III	0	2	49	Large Cell Neuroendocrine Carcinoma	NA	NA	1024	1032	Intrathoracic	3871.92	4		0	20	64	Female	Adjuvant platinum-based chemotherapy	1	1180	Call
CRUK0074	7th edition	II	2	1	79.5	Squamous cell carcinoma	NA	NA	803	809	Intrathoracic	87142.6	3.26996		0	60	80	Male	No adjuvant treatment	1	1407	No Call
CRUK0022	7th edition	III	0	2	32.25	Invasive adenocarcinoma	NA	NA	560	573	Intra & Extra	17198.7	3.27002		0	27	65	Female	Adjuvant platinum-based chemotherapy	1	926	Call
CRUK0206	7th edition	II	1	1	56	Invasive adenocarcinoma	NA	NA	372	381	Intrathoracic	42891.5	0.700012		0	50	71	Male	No adjuvant treatment	1	884	#N/A
CRUK0241	7th edition	I	1	0	42.5	Squamous cell carcinoma	NA	NA	1849	1850	No event	24761.1	3.27002		0	35	75	Male	No adjuvant treatment	0	1850	No Call	Pilot patient
CRUK0269	7th edition	I	0	0	98	Invasive adenocarcinoma	NA	NA	1407	1408	Second primary	0	0	no images	1	15	72	Male	No adjuvant treatment	0	2103	No Call
CRUK0297	7th edition	III	1	1	0	Invasive adenocarcinoma	NA	NA	2003	2009	No event	19440.6	2.5		0	33	85	Male	No adjuvant treatment	0	2009	No Call	Pilot patient
CRUK0284	7th edition	II	0	0	63	Invasive adenocarcinoma	NA	NA	324	325	Intrathoracic	40603.3	3.27002		0	52	66	Male	Adjuvant platinum-based chemotherapy	1	1469	No Call
CRUK0280	7th edition	II	0	0	37.5	Invasive adenocarcinoma	NA	NA	122	143	Second primary	52149.2	2.5		0	55	66	Male	No adjuvant treatment	0	1609	No Call
CRUK0254	7th edition	I	0	0	11	Squamous cell carcinoma	NA	NA	521	522	Intra & Extra	47236.1	3.27002		0	40	70	Male	No adjuvant treatment	0	1989	No Call
CRUK0213	7th edition	I	0	X	43	Squamous cell carcinoma	NA	NA	1980	1986	No event	6129.11	3		0	17	74	Male	No adjuvant treatment	0	1986	No Call
CRUK0286	7th edition	I	0	0	50	Squamous cell carcinoma	NA	NA	1006	1007	Intra & Extra	6339.54	2.5		0	27	85	Female	No adjuvant treatment	1	1654	Call
CRUK0256	7th edition	III	2	2	25	Squamous cell carcinoma	NA	NA	1231	1243	Intrathoracic	11212.8	2.5		0	23	75	Male	No adjuvant treatment	0	1667	Call
CRUK0212	7th edition	II	0	0	9.75	Invasive adenocarcinoma	NA	NA	1981	1982	No event	2327.16	3		0	10	63	Female	Adjuvant platinum-based chemotherapy	0	1982	No Call
CRUK0299	7th edition	II	0	1	34	Invasive adenocarcinoma	NA	NA	623	640	Intrathoracic	12519.8	4		0	25	49	Female	Adjuvant platinum-based chemotherapy	0	1997	No Call
CRUK0227	7th edition	III	2	2	51.25	Squamous cell carcinoma	NA	NA	485	489	Intrathoracic	2861.02	2.5		0	20	68	Female	Adjuvant platinum-based chemotherapy	1	562	Call
CRUK0240	7th edition	I	0	0	27	Squamous cell carcinoma	NA	NA	1959	1967	No event	30267.2	2.5	Atelectasis	1	45	71	Male	No adjuvant treatment	0	1967	No Call	Pilot patient
CRUK0246	7th edition	II	2	0	38.25	Invasive adenocarcinoma	NA	NA	1844	1866	No event	3689.22	3.27002		0	33	69	Female	Adjuvant platinum-based chemotherapy	0	1866	No Call
CRUK0392	7th edition	I	0	0	52	Squamous cell carcinoma	NA	NA	1952	1960	No event	12534.1	3		0	38	67	Male	No adjuvant treatment	0	1960	No Call
CRUK0381	7th edition	II	0	0	30	Squamous cell carcinoma	NA	NA	1938	1943	No event	74996.9	2.5		0	55	52	Female	Adjuvant platinum-based chemotherapy	0	1943	No Call
CRUK0372	7th edition	II	0	1	31.8	Pleomorphic carcinoma;Adenocarcinoma	TRUE	Cluster 1 pleomorphic carcinoma (16mm path diameter); Cluster 2 adenocarcinoma (12mm path diameter)	1670	1670	No event	7950.418945;398.051666259765	1.25		0	16;12	74	Female	Adjuvant platinum-based chemotherapy	0	1670	#N/A
CRUK0361	7th edition	III	0	2	32.875	Invasive adenocarcinoma	NA	NA	156	157	Intra & Extra	6489.66	3.27002		0	24	73	Male	No adjuvant treatment	1	263	Call
CRUK0329	7th edition	I	0	0	79.5	Squamous cell carcinoma	NA	NA	702	703	Intrathoracic	0	0	no images	1	30	69	Male	No adjuvant treatment	0	1897	No Call
CRUK0315	7th edition	I	0	0	45	Adenosquamous carcinoma	NA	NA	1805	1805	Second primary	3588.2	2.5		0	20	78	Female	No adjuvant treatment	0	2077	No Call
CRUK0352	7th edition	III	2	2	35.25	Invasive adenocarcinoma	NA	NA	659	660	Intra & Extra	89439.2	3	Atelectasis	1	65	68	Male	Adjuvant platinum-based chemotherapy	0	967	No Call
CRUK0310	7th edition	I	0	0	41	Squamous cell carcinoma	NA	NA	1439	1442	No event	834.464	2.5		0	22	58	Male	No adjuvant treatment	0	1442	No Call
CRUK0371	7th edition	I	0	0	40	Invasive adenocarcinoma	NA	NA	1429	1429	Death	4879	2		0	18	87	Male	No adjuvant treatment	1	1429	No Call
CRUK0331	7th edition	III	1	1	0	Squamous cell carcinoma	NA	NA	108	117	Extrathoracic	102901	4		0	62	54	Male	Adjuvant platinum-based chemotherapy	1	458	No Call
CRUK0344	7th edition	II	0	1	1.75	Invasive adenocarcinoma	NA	NA	176	176	Intrathoracic	31623.8	2.5		0	38	59	Male	No adjuvant treatment	1	1339	#N/A
CRUK0369	7th edition	III	1	1	22	Invasive adenocarcinoma	NA	NA	1868	1898	No event	92087.1	3.27002		0	80	71	Female	No adjuvant treatment	0	1898	No Call
CRUK0387	7th edition	III	2	2	13.75	Invasive adenocarcinoma	NA	NA	NA	NA	Unresected disease	9102.81	2.5		0	20	76	Male	NA	NA	NA	Call
CRUK0312	7th edition	I	0	0	108	Squamous cell carcinoma	NA	NA	8	13	Death	21418.9	2.5		0	45	80	Male	No adjuvant treatment	1	13	No Call
CRUK0328	7th edition	I	0	0	52	Squamous cell carcinoma	NA	NA	1492	1538	No event	13000.9	3.27002		0	25	69	Male	No adjuvant treatment	0	1538	No Call
CRUK0388	7th edition	III	1	2	15.75	Invasive adenocarcinoma	NA	NA	408	413	Intra & Extra	24795.5	2.5		0	26	79	Male	No adjuvant treatment	1	444	Call
CRUK0370	7th edition	I	0	0	57	Invasive adenocarcinoma	NA	NA	1806	1807	No event	7102.8	1		0	32	74	Female	No adjuvant treatment	0	1807	No Call
CRUK0386	7th edition	I	0	0	162.5	Invasive adenocarcinoma	NA	NA	935	941	Second primary	0	0	no images	1	15	80	Male	No adjuvant treatment	1	1224	#N/A
CRUK0322	7th edition	I	1	0	100	Invasive adenocarcinoma	NA	NA	398	399	No event	4763.94	0.800003		0	25	70	Male	No adjuvant treatment	0	399	No Call
CRUK0316	7th edition	II	0	0	46	Invasive adenocarcinoma	NA	NA	1126	1127	No event	24308.9	3.27002	Cavity minor	0	25	59	Male	Adjuvant platinum-based chemotherapy	0	1127	No Call
CRUK0301	7th edition	II	1	1	39.75	Adenocarcinoma;Adenocarcinoma	TRUE	Cluster 1 solid predominant adenocarcinoma (25mm path diameter); Cluster 2 acinar predominant adenocarcinoma (22mm path diameter)	308	321	Death	7219.397949;2681.93627929687	3.27002		0	25;22	67	Female	No adjuvant treatment	1	321	No Call
CRUK0379	7th edition	II	0	0	66.25	Invasive adenocarcinoma	NA	NA	145	153	Extrathoracic	160040	3.27002	Atelectasis/Necrosis	1	80	68	Male	Adjuvant platinum-based chemotherapy	1	460	Call
CRUK0367	7th edition	II	0	0	40	Invasive adenocarcinoma	NA	NA	202	203	Extrathoracic	0	0	no images	1	73	59	Male	No adjuvant treatment	1	515	No Call	Pilot patient
CRUK0393	7th edition	I	0	0	49.5	Squamous cell carcinoma	NA	NA	343	344	No event	3085.13	2.5		0	21	81	Female	No adjuvant treatment	0	344	No Call
CRUK0368	7th edition	III	2	2	35	Invasive adenocarcinoma	NA	NA	207	212	Intra & Extra	25831.2	2		0	40	81	Male	Adjuvant platinum-based chemotherapy	0	1661	Call
CRUK0396	7th edition	I	0	0	61.25	Squamous cell carcinoma	NA	NA	772	783	Second primary	27090.2	3	Cavity major	1	40	68	Female	No adjuvant treatment	1	997	No Call
CRUK0303	7th edition	II	0	0	53	Squamous cell carcinoma	NA	NA	1143	1161	Intrathoracic	46500.4	3.27002		0	60	66	Female	No adjuvant treatment	0	1217	No Call
CRUK0350	7th edition	I	0	0	27.5	Invasive adenocarcinoma	NA	NA	482	508	No event	4072.8	3.27002		0	26	71	Male	No adjuvant treatment	0	508	No Call
CRUK0334	7th edition	I	0	0	46	Squamous cell carcinoma	NA	NA	1847	1848	No event	4157	3.27002		0	18	69	Female	No adjuvant treatment	0	1848	No Call
CRUK0384	7th edition	II	1	1	70.5	Squamous cell carcinoma	NA	NA	1372	1393	Second primary	49724	3.26996		0	65	66	Male	Adjuvant platinum-based chemotherapy	0	1835	No Call
CRUK0337	7th edition	III	0	2	35.25	Invasive adenocarcinoma	NA	NA	1927	1947	No event	23674	4		0	40	62	Female	Adjuvant platinum-based chemotherapy	0	1947	No Call
CRUK0324	7th edition	I	0	0	50	Invasive adenocarcinoma	NA	NA	1885	1886	No event	6108.28	2.5		0	29	62	Male	No adjuvant treatment	0	1886	No Call
CRUK0373	7th edition	II	0	1	45	Squamous cell carcinoma	NA	NA	860	881	Second primary	14545.4	2		0	35	62	Male	No adjuvant treatment	1	1232	No Call
CRUK0385	7th edition	II	0	0	19	Invasive adenocarcinoma	NA	NA	359	360	Intra & Extra	52026.5	1		0	49	57	Female	Adjuvant platinum-based chemotherapy	1	618	Call
CRUK0335	7th edition	I	0	0	30	Invasive adenocarcinoma	NA	NA	61	77	Second primary	4541.87	2.5	Corrupt	1	11.5	62	Female	No adjuvant treatment	0	1576	No Call
CRUK0311	7th edition	III	1	2	18.75	Squamous cell carcinoma	NA	NA	387	407	Extrathoracic	42685.6	3.26996		0	41	83	Male	Adjuvant radiotherapy	1	416	#N/A
CRUK0460	7th edition	I	0	0	40	Synchronous adenocarcinoma	TRUE	Only one adenocarcinoma sequenced	1275	1294	No event	4024.96337890625;2677.15454101562	5	Cavity major	1	25;6	60	Female	No adjuvant treatment	0	1294	#N/A
CRUK0409	7th edition	II	0	0	54.25	Invasive adenocarcinoma	NA	NA	449	467	No event	17613.5	3.27002		0	65	65	Male	No adjuvant treatment	0	467	No Call
CRUK0498	7th edition	I	0	0	21.5	Invasive adenocarcinoma	NA	NA	1855	1871	No event	9932.33	3.26996		0	33	64	Male	No adjuvant treatment	0	1871	Call
CRUK0487	7th edition	III	1	2	45	Invasive adenocarcinoma	NA	NA	10	11	Death	39784.9	2.5		0	52	77	Male	No adjuvant treatment	1	11	#N/A
CRUK0495	7th edition	III	0	0	37.5	Squamous cell carcinoma	NA	NA	194	195	Intrathoracic	268702	1.5	Cavity major	1	90	70	Female	No adjuvant treatment	1	273	No Call
CRUK0408	7th edition	I	0	0	19.5	Invasive adenocarcinoma	NA	NA	1876	1890	No event	7593.62	3.27002		0	22	63	Male	No adjuvant treatment	0	1890	No Call
CRUK0490	7th edition	III	0	2	1.1	Invasive adenocarcinoma	NA	NA	892	900	Intrathoracic	1846.17	3.27002		0	19	42	Male	Adjuvant platinum-based chemotherapy	0	1945	No Call
CRUK0497	7th edition	II	0	0	50	Invasive adenocarcinoma	NA	NA	169	170	Extrathoracic	25228.4	1	Cavity minor	0	48	71	Male	Adjuvant platinum-based chemotherapy	1	390	#N/A
CRUK0410	7th edition	III	0	2	0	Invasive adenocarcinoma	NA	NA	471	472	Intrathoracic	13836.9	3.27002		0	33	71	Female	Adjuvant platinum-based chemotherapy	1	955	#N/A
CRUK0412	7th edition	III	0	1	36	Invasive adenocarcinoma	NA	NA	279	280	Intrathoracic	64549.1	3	Atelectasis	1	75	50	Male	Adjuvant platinum-based chemotherapy	1	637	#N/A
CRUK0420	7th edition	I	0	0	13.225	Adenosquamous carcinoma	NA	NA	1332	1333	No event	17258.3	3		0	32	73	Male	No adjuvant treatment	0	1333	#N/A
CRUK0480	7th edition	III	1	2	0	Invasive adenocarcinoma	NA	NA	1792	1792	No event	6900.79	4		0	22	40	Female	Adjuvant platinum-based chemotherapy	0	1792	No Call
CRUK0488	7th edition	I	0	0	60	Squamous cell carcinoma	NA	NA	1175	1211	No event	3555.12	3.27002	Cavity minor	0	25	73	Male	No adjuvant treatment	0	1211	#N/A
CRUK0448	7th edition	I	0	0	77	Squamous cell carcinoma	NA	NA	1747	1747	Intrathoracic	6199.64	3.27002		0	24	77	Male	No adjuvant treatment	1	1767	#N/A
CRUK0496	7th edition	II	0	1	15.5	Invasive adenocarcinoma	NA	NA	86	86	Death	15512.5	2		0	21	78	Female	Adjuvant platinum-based chemotherapy	1	86	#N/A
CRUK0452	7th edition	III	1	1	54	Squamous cell carcinoma	NA	NA	220	221	Intra & Extra	144204	3.27002		0	50	79	Male	No adjuvant treatment	1	244	#N/A
CRUK0472	7th edition	II	1	1	50	Squamous cell carcinoma	NA	NA	1331	1332	Intra & Extra	0	0	Atelectasis	1	25	67	Female	Adjuvant platinum-based chemotherapy	1	1401	No Call
CRUK0434	7th edition	I	0	0	18	Pleomorphic carcinoma	NA	NA	404	404	Extrathoracic	27602.1	3.27002		0	26	70	Female	No adjuvant treatment	1	418	#N/A
CRUK0407	7th edition	III	0	2	30	Invasive adenocarcinoma	NA	NA	1363	1364	Extrathoracic	198154	2.5	Atelectasis	1	87	59	Male	Adjuvant platinum-based chemotherapy and radiotherapy	0	1862	#N/A
CRUK0431	7th edition	II	0	0	20	Invasive adenocarcinoma	NA	NA	507	519	Death	0	0	Corrupt	1	75	63	Male	Adjuvant platinum-based chemotherapy	1	519	#N/A
CRUK0447	7th edition	I	0	0	78	Invasive adenocarcinoma	NA	NA	1091	1106	No event	15898.7	3	Cavity major	1	33	64	Female	No adjuvant treatment	0	1106	#N/A
CRUK0463	7th edition	II	0	0	57	Squamous cell carcinoma	NA	NA	1648	1649	No event	88602.1	0.699951		0	71	69	Female	Adjuvant platinum-based chemotherapy	0	1649	#N/A
CRUK0419	7th edition	I	1	0	60	Squamous cell carcinoma	NA	NA	287	290	Intra & Extra	34008	1.70001		0	50	77	Male	No adjuvant treatment	1	384	Call
CRUK0484	7th edition	II	0	1	40	Pleomorphic carcinoma	NA	NA	133	133	Extrathoracic	272725	3.27002	Atelectasis	1	45	67	Male	Adjuvant platinum-based chemotherapy	1	847	Call
CRUK0403	7th edition	II	0	0	151.92	Squamous cell carcinoma	NA	NA	120	191	Death	28159.7	1		0	55	90	Male	No adjuvant treatment	1	191	#N/A
CRUK0416	7th edition	II	0	1	8.25	Invasive adenocarcinoma	NA	NA	75	99	Death	19556.3	3.27002		0	32	70	Male	Adjuvant platinum-based chemotherapy	1	99	#N/A
CRUK0428	7th edition	III	2	2	36.75	Invasive adenocarcinoma	NA	NA	283	302	Second primary	5323.33	3.27002	Cavity minor	0	33	66	Female	Adjuvant platinum-based chemotherapy	1	1245	No Call
CRUK0476	7th edition	II	1	1	26	Pleomorphic carcinoma	NA	NA	1113	1114	No event	80985.4	0.700012	Cavity major	1	57	72	Female	No adjuvant treatment	0	1114	#N/A
CRUK0465	7th edition	II	1	1	38	Squamous cell carcinoma	NA	NA	1306	1319	Second primary	5021.1	3		0	21	71	Female	Adjuvant platinum-based chemotherapy	0	1638	#N/A
CRUK0406	7th edition	I	1	X	36	Invasive adenocarcinoma	NA	NA	236	236	Intra & Extra	9083.45	1.70001		0	35	82	Female	No adjuvant treatment	1	255	#N/A
CRUK0453	7th edition	I	0	0	6.15	Invasive adenocarcinoma	NA	NA	460	467	Extrathoracic	9676.8	3.27002	Cavity minor	0	25	57	Female	No adjuvant treatment	1	911	No Call
CRUK0444	7th edition	III	2	2	60	Squamous cell carcinoma	NA	NA	165	180	Intra & Extra	22250.3	1		0	64	64	Male	Adjuvant platinum-based chemotherapy	1	307	#N/A
CRUK0542	7th edition	I	0	0	52	Invasive adenocarcinoma	NA	NA	1841	1846	No event	14869.2	1	Cavity minor	0	31	69	Female	No adjuvant treatment	0	1846	#N/A
CRUK0579	7th edition	II	1	0	72	Squamous cell carcinoma	NA	NA	772	772	Second primary	29683.1	2.5		0	54	73	Male	Adjuvant platinum-based chemotherapy	0	1862	No Call
CRUK0584	7th edition	III	0	2	47	Squamous cell carcinoma	NA	NA	625	626	Intrathoracic	11477.7	0.800049		0	22	68	Male	No adjuvant treatment	1	779	#N/A
CRUK0510	7th edition	III	1	1	53.2	Squamous cell carcinoma	NA	NA	1419	1419	No event	229604	1.70001		0	100	62	Female	Adjuvant platinum-based chemotherapy	0	1419	#N/A
CRUK0525	7th edition	I	0	0	0	Invasive adenocarcinoma	NA	NA	1184	1184	No event	1434.62	3		0	13	52	Female	No adjuvant treatment	0	1184	#N/A
CRUK0598	7th edition	II	1	1	21	Adenosquamous carcinoma	NA	NA	1846	1860	No event	2838.89	1		0	22	67	Female	Adjuvant platinum-based chemotherapy	0	1860	#N/A
CRUK0563	7th edition	II	0	0	48	Pleomorphic carcinoma	NA	NA	165	166	Intrathoracic	215517	0.700012		0	113	63	Male	No adjuvant treatment	1	170	#N/A
CRUK0566	7th edition	I	0	X	64.5	Large cell carcinoma	NA	NA	1607	1610	No event	1745.22	2.5		0	15	59	Male	No adjuvant treatment	0	1610	#N/A
CRUK0597	7th edition	I	0	0	44.25	Squamous cell carcinoma	NA	NA	1561	1577	No event	13125.9	3.27002	Cavity minor	0	38	79	Male	No adjuvant treatment	0	1577	#N/A
CRUK0565	7th edition	II	0	0	112.5	Large Cell Neuroendocrine Carcinoma	NA	NA	1707	1708	No event	100429	2.5		0	52	63	Male	Adjuvant platinum-based chemotherapy	0	1708	No Call
CRUK0578	7th edition	I	0	0	0	Invasive adenocarcinoma	NA	NA	1820	1821	No event	10422.1	3.27002		0	25	65	Male	No adjuvant treatment	0	1821	#N/A
CRUK0590	7th edition	II	2	1	49.5	Squamous cell carcinoma	NA	NA	320	320	Extrathoracic	0	0	Corrupt	1	65	73	Male	Adjuvant platinum-based chemotherapy	1	545	No Call
CRUK0519	7th edition	III	0	1	21	Invasive adenocarcinoma	NA	NA	1157	1157	Second primary	7083.41	2.5		0	25	51	Male	Adjuvant platinum-based chemotherapy	0	1329	No Call
CRUK0557	7th edition	II	1	1	49	Pleomorphic carcinoma	NA	NA	273	274	Intra & Extra	46115.9	2		0	40	64	Male	Adjuvant platinum-based chemotherapy	1	369	#N/A
CRUK0533	7th edition	II	0	0	25	Invasive adenocarcinoma	NA	NA	1674	1675	No event	82740.9	3.27002		0	68	68	Male	No adjuvant treatment	0	1675	#N/A
CRUK0581	7th edition	I	0	0	75	Invasive adenocarcinoma	NA	NA	1641	1659	No event	5976.81	0.800049		0	30	67	Male	No adjuvant treatment	0	1659	#N/A
CRUK0555	7th edition	I	0	0	112.5	Squamous cell carcinoma;Adenocarcinoma	TRUE	Cluster 1 squamous cell carcinoma (12mm path diameter); Cluster 2 adenocarcinoma (20mm path diameter)	279	280	Death	1217.08605957031;9560.694336	4		0	12;20	74	Male	No adjuvant treatment	1	280	#N/A
CRUK0530	7th edition	III	1	2	15.75	Invasive adenocarcinoma	NA	NA	518	540	Intrathoracic	3177.78	3.27002		0	32	40	Male	Adjuvant platinum-based chemotherapy	1	605	No Call
CRUK0582	7th edition	II	0	0	54	Large cell carcinoma	NA	NA	1604	1605	No event	79878	3.27002		0	65	80	Male	No adjuvant treatment	0	1605	#N/A
CRUK0549	7th edition	II	0	0	49	Squamous cell carcinoma	NA	NA	1527	1546	No event	98277.4	3.27002		0	75	64	Female	Adjuvant platinum-based chemotherapy	0	1546	#N/A
CRUK0503	7th edition	II	0	0	50	Squamous cell carcinoma	NA	NA	1411	1411	No event	75186.8	1		0	53	68	Male	No adjuvant treatment	0	1411	#N/A
CRUK0550	7th edition	II	0	0	26	Squamous cell carcinoma	NA	NA	283	284	No event	46266.9	0.800049		0	85	79	Male	Adjuvant platinum-based chemotherapy	0	284	#N/A
CRUK0528	7th edition	II	1	1	30.45	Squamous cell carcinoma	NA	NA	1661	1662	No event	13020.2	0.799927		0	21	73	Male	Adjuvant platinum-based chemotherapy	0	1662	#N/A
CRUK0559	7th edition	III	2	2	36	Invasive adenocarcinoma	NA	NA	168	169	Intrathoracic	36671.1	2.5		0	36	76	Male	No adjuvant treatment	1	487	Call
CRUK0516	7th edition	II	0	0	45	Squamous cell carcinoma	NA	NA	59	59	Intra & Extra	216247	1		0	73	60	Male	No adjuvant treatment	1	251	#N/A
CRUK0540	7th edition	I	0	0	28.5	Squamous cell carcinoma	NA	NA	134	182	Extrathoracic	6901.94	2	Cavity major	1	22	77	Female	No adjuvant treatment	1	208	#N/A
CRUK0570	7th edition	I	0	0	40.5	Invasive adenocarcinoma	NA	NA	681	682	Intrathoracic	9183.99	3.26999		0	23	79	Female	No adjuvant treatment	1	749	#N/A
CRUK0596	7th edition	III	0	2	11	Pleomorphic carcinoma	NA	NA	878	878	Second primary	270958	2.5	Atelectasis	1	75	77	Male	No adjuvant treatment	0	994	No Call
CRUK0587	7th edition	II	0	1	50	Adenosquamous carcinoma	NA	NA	183	184	Intrathoracic	12543.7	2.5		0	55	68	Male	Adjuvant platinum-based chemotherapy	1	281	#N/A
CRUK0513	7th edition	II	0	0	1.25	Invasive adenocarcinoma	NA	NA	1077	1078	No event	62536.6	1.70001		0	65	84	Male	No adjuvant treatment	0	1078	#N/A
CRUK0504	7th edition	II	0	0	34.4	Invasive adenocarcinoma	NA	NA	1688	1700	No event	1892.95	3.27002		0	18	63	Female	No adjuvant treatment	0	1700	#N/A
CRUK0569	7th edition	I	0	0	45	Invasive adenocarcinoma	NA	NA	1353	1362	No event	5366.99	3.27002		0	21	72	Male	No adjuvant treatment	0	1362	#N/A
CRUK0548	7th edition	I	0	0	4	Invasive adenocarcinoma	NA	NA	585	585	No event	7770.54	3		0	46	87	Female	No adjuvant treatment	0	585	#N/A
CRUK0521	7th edition	II	0	0	43.5	Invasive adenocarcinoma	NA	NA	511	511	Intrathoracic	36243.4	3		0	59	72	Male	Adjuvant platinum-based chemotherapy and radiotherapy	0	1787	#N/A
CRUK0512	7th edition	I	1	0	33	Invasive adenocarcinoma	NA	NA	431	447	Second primary	12291.4	1		0	32	75	Female	Adjuvant platinum-based chemotherapy	1	1685	#N/A
CRUK0589	7th edition	III	2	1	52.5	Squamous cell carcinoma	NA	NA	1485	1486	No event	166188	3	Cavity minor	0	80	59	Male	Adjuvant platinum-based chemotherapy and radiotherapy	0	1486	No Call
CRUK0543	7th edition	III	1	2	20	Invasive adenocarcinoma	NA	NA	554	559	Intrathoracic	158536	1		0	80	71	Female	Adjuvant platinum-based chemotherapy	1	628	#N/A
CRUK0520	7th edition	III	2	2	0	Invasive adenocarcinoma	NA	NA	1183	1195	No event	6046.3	4		0	28	61	Male	Adjuvant platinum-based chemotherapy	0	1195	#N/A
CRUK0553	7th edition	I	0	0	44	Squamous cell carcinoma	NA	NA	1162	1170	Second primary	15046.9	3.27002		0	42	76	Female	No adjuvant treatment	0	1249	#N/A
CRUK0518	7th edition	II	1	0	72	Squamous cell carcinoma	NA	NA	1734	1743	No event	92901.2	3		0	75	60	Male	No adjuvant treatment	0	1743	#N/A
CRUK0524	7th edition	III	0	2	0	Pleomorphic carcinoma	NA	NA	327	329	Intrathoracic	280600	2	Cavity major	1	80	66	Male	Adjuvant platinum-based chemotherapy	1	335	No Call
CRUK0567	7th edition	III	1	1	19	Invasive adenocarcinoma	NA	NA	205	209	Extrathoracic	202690	1		0	96	53	Female	Adjuvant platinum-based chemotherapy	0	571	No Call
CRUK0511	7th edition	I	0	0	30	Invasive adenocarcinoma	NA	NA	865	866	Second primary	28705.3	1		0	47	71	Female	No adjuvant treatment	1	1096	#N/A
CRUK0552	7th edition	I	0	0	30	Invasive adenocarcinoma	NA	NA	475	476	Intrathoracic	0	0	Corrupt	1	33	73	Female	No adjuvant treatment	1	662	#N/A
CRUK0684	7th edition	I	1	0	4	Invasive adenocarcinoma	NA	NA	1072	1072	No event	11305.2	3		0	26	64	Female	No adjuvant treatment	0	1072	#N/A
CRUK0610	7th edition	II	0	0	33	Invasive adenocarcinoma	NA	NA	511	514	Extrathoracic	0	0	no images	1	45	63	Male	Adjuvant platinum-based chemotherapy	1	571	No Call
CRUK0692	7th edition	I	0	0	40	Pleomorphic carcinoma	NA	NA	1557	1561	Death	3848.27	3.27002		0	20	59	Male	No adjuvant treatment	1	1561	#N/A
CRUK0681	7th edition	II	2	1	49	Squamous cell carcinoma	NA	NA	1	2	Death	198073	3.27002	Atelectasis	1	66	65	Female	No adjuvant treatment	1	2	#N/A
CRUK0620	7th edition	II	0	1	20	Adenocarcinoma;Adenocarcinoma	TRUE	Cluster 1 adenocarcinoma T2bN1, Cluster 2 adenocarcinoma T3N0	120	131	Intra & Extra	0	0	no images	1	65;26	59	Female	No adjuvant treatment	1	180	Call
CRUK0667	7th edition	III	0	2	48	Invasive adenocarcinoma	NA	NA	1659	1659	Second primary	81138.5	2.5		0	51	75	Male	No adjuvant treatment	0	1691	No Call
CRUK0666	7th edition	II	1	1	31	Invasive adenocarcinoma	NA	NA	304	305	Intra & Extra	22088	1		0	44	78	Male	No adjuvant treatment	1	476	#N/A
CRUK0696	7th edition	I	1	0	37	Invasive adenocarcinoma	NA	NA	1685	1702	No event	21987.4	3		0	35	60	Female	No adjuvant treatment	0	1702	#N/A
CRUK0674	7th edition	II	0	0	132	Squamous cell carcinoma	NA	NA	105	109	Intra & Extra	57688.7	1	Cavity minor	0	55	77	Male	No adjuvant treatment	1	535	Call
CRUK0609	7th edition	II	0	1	57	Squamous cell carcinoma	NA	NA	244	251	No event	5470.21	1		0	29	72	Female	No adjuvant treatment	0	251	#N/A
CRUK0606	7th edition	II	2	0	60	Large Cell Neuroendocrine Carcinoma	NA	NA	1461	1461	No event	77681.5	2.5		0	75	56	Male	Adjuvant platinum-based chemotherapy	0	1461	#N/A
CRUK0643	7th edition	I	0	0	45	Invasive adenocarcinoma	NA	NA	919	932	Intrathoracic	4394.01	3.27002		0	22	71	Female	No adjuvant treatment	0	1205	No Call
CRUK0640	7th edition	III	1	1	70.5	Collision tumour	TRUE	Collision adenocarcinoma and squamous cell carcinoma; only one tumor sampled	90	91	Extrathoracic	158069	3	Atelectasis, collision tumor	1	85	60	Female	Adjuvant platinum-based chemotherapy	1	106	#N/A
CRUK0644	7th edition	II	2	0	16.1	Squamous cell carcinoma	NA	NA	575	576	Second primary	58676	0.699982		0	51	65	Female	Adjuvant platinum-based chemotherapy	0	1412	No Call
CRUK0607	7th edition	III	0	1	40	Invasive adenocarcinoma	NA	NA	475	476	Extrathoracic	2006.58	2.5		0	22	64	Female	Adjuvant platinum-based chemotherapy	1	648	No Call
CRUK0617	7th edition	III	1	1	64	Squamous cell carcinoma	NA	NA	284	288	Intrathoracic	143657	0.800049		0	95	73	Female	Adjuvant platinum-based chemotherapy	1	485	Call
CRUK0636	7th edition	III	0	2	21	Squamous cell carcinoma	NA	NA	429	430	Intra & Extra	33137.8	2.5		0	35	83	Female	No adjuvant treatment	1	722	#N/A
CRUK0622	7th edition	II	0	1	50	Squamous cell carcinoma;Squamous cell carcinoma	TRUE	Cluster 1 T2aN1; Cluster 2 T2aN0	NA	NA	Unresected disease	12916.75781;1592.75109863281	1.25		0	31;32	72	Male	NA	NA	NA	#N/A
CRUK0768	7th edition	I	0	0	35.25	Squamous cell carcinoma	NA	NA	281	282	Second primary	16998.4	3.27002		0	35	66	Male	No adjuvant treatment	1	552	No Call
CRUK0742	7th edition	III	2	2	15.75	Invasive adenocarcinoma	NA	NA	141	146	Intrathoracic	4363.06	3		0	24	86	Female	Adjuvant platinum-based chemotherapy	1	164	#N/A
CRUK0730	7th edition	III	0	2	9.6	Invasive adenocarcinoma	NA	NA	367	378	Intra & Extra	23538.7	3.27002	Cavity minor	0	32	77	Female	Adjuvant platinum-based chemotherapy	1	481	#N/A
CRUK0706	7th edition	II	1	0	44.25	Adenosquamous carcinoma	NA	NA	201	207	Intra & Extra	119638	2.5		0	73	82	Female	No adjuvant treatment	1	330	Call
CRUK0748	7th edition	III	2	2	7.7	Invasive adenocarcinoma	NA	NA	14	15	Extrathoracic	30379.1	1.5		0	55	74	Male	No adjuvant treatment	1	56	#N/A
CRUK0762	7th edition	III	2	2	18	Invasive adenocarcinoma	NA	NA	777	778	Intra & Extra	2798.05	1		0	22	71	Female	Adjuvant radiotherapy	1	983	Call
CRUK0736	7th edition	III	2	2	49	Invasive adenocarcinoma	NA	NA	681	682	Extrathoracic	27394	0.5		0	30	80	Male	No adjuvant treatment	1	787	No Call
CRUK0702	7th edition	II	1	1	174.375	Large cell carcinoma	NA	NA	346	347	Intrathoracic	40160.4	3.27002		0	42	73	Male	Adjuvant platinum-based chemotherapy	1	1034	Call
CRUK0772	7th edition	II	2	0	20	Squamous cell carcinoma	NA	NA	726	726	No event	112168	1		0	140	64	Male	Adjuvant platinum-based chemotherapy	0	726	No Call
CRUK0769	7th edition	II	2	0	73.5	Large Cell Neuroendocrine Carcinoma	NA	NA	270	271	Intra & Extra	0	0	Atelectasis	1	60	81	Male	Adjuvant platinum-based chemotherapy	1	693	#N/A
CRUK0714	7th edition	III	0	2	71.295	Squamous cell carcinoma	NA	NA	222	226	Intrathoracic	135031	1		0	80	62	Male	Adjuvant platinum-based chemotherapy and radiotherapy	1	512	#N/A

## Sheet: Table_9_DE_output
#Supplementary table 9: Differential gene expression analysis
#logFC - Log fold change difference between ctDNA positives and ctDNA low-shedders
#AveExpr - Average expression of the gene
#t - moderates t-statistic
#B - log-odds of differential expression
#expression_stat - Indicates direction of expression
gene_symbol	logFC	AveExpr	t	P.Value	adj.P.Val	B	coef	expression_stat
NEMF	-0.30271	6.12056	2.78126	0.00604344	0.0498332	-3.00506	ctDNA.positive - Biological.non.shedder	Overexpressed in ctDNA positives
GRAMD2A	0.918254	3.84094	-2.78129	0.00604361	0.0498332	-2.8039	ctDNA.positive - Biological.non.shedder	Overexpressed in ctDNA low-shedders
RGS7BP	1.23756	0.234489	-2.78214	0.00602775	0.049759	-2.33878	ctDNA.positive - Biological.non.shedder	Overexpressed in ctDNA low-shedders
ERC1	-0.375346	6.89983	2.78365	0.00600103	0.0495666	-3.01115	ctDNA.positive - Biological.non.shedder	Overexpressed in ctDNA positives
PLEKHH1	-0.96084	2.79725	2.78497	0.0059786	0.0495294	-2.56318	ctDNA.positive - Biological.non.shedder	Overexpressed in ctDNA positives
ARHGEF12	0.340549	8.8786	-2.78473	0.00598209	0.0495294	-2.97233	ctDNA.positive - Biological.non.shedder	Overexpressed in ctDNA low-shedders
COQ2	-0.382931	3.67515	2.78462	0.00598393	0.0495294	-2.75982	ctDNA.positive - Biological.non.shedder	Overexpressed in ctDNA positives
PLCL1	0.587606	2.54317	-2.78423	0.00599088	0.0495294	-2.57876	ctDNA.positive - Biological.non.shedder	Overexpressed in ctDNA low-shedders
PNKD	0.499063	6.13488	-2.78422	0.00599122	0.0495294	-2.99817	ctDNA.positive - Biological.non.shedder	Overexpressed in ctDNA low-shedders
SYNGR3	-0.983903	0.414661	2.7841	0.00599311	0.0495294	-2.3322	ctDNA.positive - Biological.non.shedder	Overexpressed in ctDNA positives
ESYT3	0.92307	4.73699	-2.78651	0.00595163	0.0493553	-2.90589	ctDNA.positive - Biological.non.shedder	Overexpressed in ctDNA low-shedders
TBC1D2	0.505699	5.40241	-2.78742	0.00593493	0.0492678	-2.95781	ctDNA.positive - Biological.non.shedder	Overexpressed in ctDNA low-shedders
MEF2C	0.609644	5.18747	-2.78744	0.00593528	0.0492678	-2.94701	ctDNA.positive - Biological.non.shedder	Overexpressed in ctDNA low-shedders
CD274	-0.982029	3.72336	2.7873	0.00593768	0.0492678	-2.74751	ctDNA.positive - Biological.non.shedder	Overexpressed in ctDNA positives
DNAH12	1.80927	1.03134	-2.7881	0.0059237	0.0492363	-2.38905	ctDNA.positive - Biological.non.shedder	Overexpressed in ctDNA low-shedders
ATG101	-0.358414	5.07982	2.78831	0.00591925	0.0492275	-2.92252	ctDNA.positive - Biological.non.shedder	Overexpressed in ctDNA positives
FBXL20	0.384788	6.67752	-2.78906	0.00590613	0.0491466	-2.99414	ctDNA.positive - Biological.non.shedder	Overexpressed in ctDNA low-shedders
ADHFE1	0.700177	1.181	-2.78932	0.00590162	0.0491373	-2.39366	ctDNA.positive - Biological.non.shedder	Overexpressed in ctDNA low-shedders
CC2D2A	0.470562	4.35846	-2.78965	0.00589604	0.049119	-2.85759	ctDNA.positive - Biological.non.shedder	Overexpressed in ctDNA low-shedders
B4GALNT1	-1.39226	1.17423	2.79036	0.00588438	0.0490673	-2.34701	ctDNA.positive - Biological.non.shedder	Overexpressed in ctDNA positives
SPINK5	1.32815	2.05611	-2.79024	0.00588645	0.0490673	-2.48639	ctDNA.positive - Biological.non.shedder	Overexpressed in ctDNA low-shedders
BICDL2	0.8891	3.68719	-2.79077	0.00587727	0.0490648	-2.7555	ctDNA.positive - Biological.non.shedder	Overexpressed in ctDNA low-shedders
PPHLN1	-0.270902	5.6507	2.7906	0.00587939	0.0490648	-2.95872	ctDNA.positive - Biological.non.shedder	Overexpressed in ctDNA positives
PSMC3	-0.316907	6.28827	2.79118	0.00586946	0.0490613	-2.98331	ctDNA.positive - Biological.non.shedder	Overexpressed in ctDNA positives
FOSB	1.52813	4.50166	-2.79107	0.0058722	0.0490613	-2.87879	ctDNA.positive - Biological.non.shedder	Overexpressed in ctDNA low-shedders
CACNB1	0.662358	3.89952	-2.79227	0.00585113	0.0489417	-2.78253	ctDNA.positive - Biological.non.shedder	Overexpressed in ctDNA low-shedders
EXOSC9	-0.305072	4.25268	2.79312	0.00583599	0.0488432	-2.81901	ctDNA.positive - Biological.non.shedder	Overexpressed in ctDNA positives
SCN1A	1.91829	0.901423	-2.79526	0.00579995	0.0485832	-2.36202	ctDNA.positive - Biological.non.shedder	Overexpressed in ctDNA low-shedders
DMXL2	-0.337566	6.92872	2.79512	0.00580158	0.0485832	-2.98087	ctDNA.positive - Biological.non.shedder	Overexpressed in ctDNA positives
SULT1C4	0.77805	0.471039	-2.79651	0.00577791	0.048441	-2.31465	ctDNA.positive - Biological.non.shedder	Overexpressed in ctDNA low-shedders
TMEM116	0.473769	2.91479	-2.79775	0.00575679	0.0482918	-2.59949	ctDNA.positive - Biological.non.shedder	Overexpressed in ctDNA low-shedders
MUC20	1.08471	5.35273	-2.79849	0.00574501	0.0482723	-2.92447	ctDNA.positive - Biological.non.shedder	Overexpressed in ctDNA low-shedders
ANAPC7	-0.25681	5.53136	2.79808	0.00575106	0.0482723	-2.93122	ctDNA.positive - Biological.non.shedder	Overexpressed in ctDNA positives
VAMP2	0.354361	4.51912	-2.79808	0.00575113	0.0482723	-2.85489	ctDNA.positive - Biological.non.shedder	Overexpressed in ctDNA low-shedders
RSRC2	-0.274239	5.93318	2.80023	0.00571468	0.0480497	-2.94701	ctDNA.positive - Biological.non.shedder	Overexpressed in ctDNA positives
PATL1	-0.2782	5.84233	2.80074	0.00570604	0.0480406	-2.94273	ctDNA.positive - Biological.non.shedder	Overexpressed in ctDNA positives
HADH	0.4212	4.82154	-2.80068	0.00570707	0.0480406	-2.87935	ctDNA.positive - Biological.non.shedder	Overexpressed in ctDNA low-shedders
BYSL	-0.37433	3.88673	2.80049	0.00571028	0.0480406	-2.74262	ctDNA.positive - Biological.non.shedder	Overexpressed in ctDNA positives
IPPK	-0.285726	3.84249	2.80148	0.00569369	0.0480036	-2.73349	ctDNA.positive - Biological.non.shedder	Overexpressed in ctDNA positives
IL6ST	0.443154	8.95583	-2.80135	0.00569584	0.0480036	-2.926	ctDNA.positive - Biological.non.shedder	Overexpressed in ctDNA low-shedders
C22orf39	0.326816	3.72449	-2.80134	0.00569596	0.0480036	-2.7356	ctDNA.positive - Biological.non.shedder	Overexpressed in ctDNA low-shedders
SLC22A3	1.20662	4.40559	-2.80246	0.00567787	0.0479347	-2.83611	ctDNA.positive - Biological.non.shedder	Overexpressed in ctDNA low-shedders
LSM11	-0.315767	3.37836	2.80298	0.00566846	0.0478831	-2.65048	ctDNA.positive - Biological.non.shedder	Overexpressed in ctDNA positives
PFKM	-0.389184	5.46489	2.8038	0.00565466	0.0477944	-2.91068	ctDNA.positive - Biological.non.shedder	Overexpressed in ctDNA positives
RPS19	-0.454415	8.80533	2.8046	0.00564136	0.0477098	-2.92653	ctDNA.positive - Biological.non.shedder	Overexpressed in ctDNA positives
DHRS1	0.340697	3.61126	-2.80535	0.00562874	0.0476308	-2.70371	ctDNA.positive - Biological.non.shedder	Overexpressed in ctDNA low-shedders
HOMER1	-0.504708	4.48677	2.80619	0.00561481	0.0475617	-2.81248	ctDNA.positive - Biological.non.shedder	Overexpressed in ctDNA positives
CHSY1	-0.469895	5.8969	2.80604	0.00561729	0.0475617	-2.93062	ctDNA.positive - Biological.non.shedder	Overexpressed in ctDNA positives
ST3GAL3	0.408037	2.94845	-2.80749	0.00559334	0.0474142	-2.58809	ctDNA.positive - Biological.non.shedder	Overexpressed in ctDNA low-shedders
TMEM92	0.628017	3.59715	-2.80781	0.00558792	0.047396	-2.69602	ctDNA.positive - Biological.non.shedder	Overexpressed in ctDNA low-shedders
PXYLP1	-0.424846	3.77059	2.80872	0.00557296	0.0472968	-2.70769	ctDNA.positive - Biological.non.shedder	Overexpressed in ctDNA positives
CCDC138	-0.523293	2.81766	2.80985	0.00555435	0.0472191	-2.51629	ctDNA.positive - Biological.non.shedder	Overexpressed in ctDNA positives
MYO1B	0.371917	7.81167	-2.80949	0.00556029	0.0472191	-2.93167	ctDNA.positive - Biological.non.shedder	Overexpressed in ctDNA low-shedders
NUBPL	-0.346815	3.96621	2.80947	0.00556055	0.0472191	-2.73131	ctDNA.positive - Biological.non.shedder	Overexpressed in ctDNA positives
IGSF9B	1.31107	2.63401	-2.81149	0.00552822	0.0470949	-2.54348	ctDNA.positive - Biological.non.shedder	Overexpressed in ctDNA low-shedders
HELB	-0.428225	3.99253	2.81099	0.00553565	0.0470949	-2.72817	ctDNA.positive - Biological.non.shedder	Overexpressed in ctDNA positives
FAM72C	-1.76525	-1.58588	2.81096	0.00553604	0.0470949	-2.28474	ctDNA.positive - Biological.non.shedder	Overexpressed in ctDNA positives
EPOP	-0.722258	2.29756	2.81095	0.00553618	0.0470949	-2.43134	ctDNA.positive - Biological.non.shedder	Overexpressed in ctDNA positives
RCCD1	-0.407733	3.00408	2.8125	0.0055108	0.0470424	-2.55369	ctDNA.positive - Biological.non.shedder	Overexpressed in ctDNA positives
TLR6	-0.645973	3.6916	2.81221	0.00551551	0.0470424	-2.67744	ctDNA.positive - Biological.non.shedder	Overexpressed in ctDNA positives
PAF1	-0.27836	5.24693	2.81212	0.00551704	0.0470424	-2.87642	ctDNA.positive - Biological.non.shedder	Overexpressed in ctDNA positives
BAAT	1.78251	0.25716	-2.81312	0.00550148	0.0469926	-2.26506	ctDNA.positive - Biological.non.shedder	Overexpressed in ctDNA low-shedders
SYBU	0.975619	4.0125	-2.81434	0.00548163	0.0469001	-2.75198	ctDNA.positive - Biological.non.shedder	Overexpressed in ctDNA low-shedders
CFAP206	1.36465	0.101776	-2.8142	0.00548322	0.0469001	-2.25953	ctDNA.positive - Biological.non.shedder	Overexpressed in ctDNA low-shedders
POSTN	-1.08393	7.68119	2.81401	0.00548707	0.0469001	-2.92548	ctDNA.positive - Biological.non.shedder	Overexpressed in ctDNA positives
PITX1	-1.90454	1.77472	2.81398	0.00548741	0.0469001	-2.33509	ctDNA.positive - Biological.non.shedder	Overexpressed in ctDNA positives
MAGOHB	-0.379016	3.81195	2.81493	0.00547121	0.0468721	-2.69541	ctDNA.positive - Biological.non.shedder	Overexpressed in ctDNA positives
SPAG4	-0.683194	2.65975	2.81548	0.00546231	0.0468235	-2.48772	ctDNA.positive - Biological.non.shedder	Overexpressed in ctDNA positives
RESF1	-0.407325	7.26702	2.81636	0.00544814	0.0467297	-2.92343	ctDNA.positive - Biological.non.shedder	Overexpressed in ctDNA positives
ZBED4	0.328051	5.99701	-2.81672	0.00544226	0.0467068	-2.90858	ctDNA.positive - Biological.non.shedder	Overexpressed in ctDNA low-shedders
ZFP3	0.46154	3.67172	-2.81717	0.00543507	0.0466878	-2.68729	ctDNA.positive - Biological.non.shedder	Overexpressed in ctDNA low-shedders
COL3A1	-1.06848	10.7909	2.81711	0.00543682	0.0466878	-2.83614	ctDNA.positive - Biological.non.shedder	Overexpressed in ctDNA positives
SLF1	-0.498307	4.24094	2.81797	0.00542213	0.0466168	-2.74465	ctDNA.positive - Biological.non.shedder	Overexpressed in ctDNA positives
CFL1	-0.29506	8.71031	2.81877	0.0054093	0.0465341	-2.88851	ctDNA.positive - Biological.non.shedder	Overexpressed in ctDNA positives
SLC38A10	0.538861	7.41528	-2.81944	0.00539917	0.046493	-2.90996	ctDNA.positive - Biological.non.shedder	Overexpressed in ctDNA low-shedders
P2RX5	-1.12556	0.940926	2.81926	0.00540132	0.046493	-2.27039	ctDNA.positive - Biological.non.shedder	Overexpressed in ctDNA positives
LRIG3	0.671085	6.37178	-2.82037	0.00538444	0.0464028	-2.90645	ctDNA.positive - Biological.non.shedder	Overexpressed in ctDNA low-shedders
PRR15L	0.881857	5.49104	-2.82063	0.00538017	0.0463936	-2.87451	ctDNA.positive - Biological.non.shedder	Overexpressed in ctDNA low-shedders
NFE2	1.05778	0.835865	-2.82174	0.00536168	0.0463013	-2.27254	ctDNA.positive - Biological.non.shedder	Overexpressed in ctDNA low-shedders
SPAG9	0.32797	8.0753	-2.82158	0.00536424	0.0463013	-2.89488	ctDNA.positive - Biological.non.shedder	Overexpressed in ctDNA low-shedders
TIPIN	-0.405935	2.42525	2.82158	0.00536429	0.0463013	-2.43321	ctDNA.positive - Biological.non.shedder	Overexpressed in ctDNA positives
ARHGEF35	0.427022	4.58213	-2.82145	0.00536628	0.0463013	-2.79628	ctDNA.positive - Biological.non.shedder	Overexpressed in ctDNA low-shedders
PHLDB2	-0.864574	5.18506	2.82305	0.00534166	0.0461988	-2.83702	ctDNA.positive - Biological.non.shedder	Overexpressed in ctDNA positives
CMAS	-0.441814	4.73243	2.82383	0.00532856	0.046113	-2.7941	ctDNA.positive - Biological.non.shedder	Overexpressed in ctDNA positives
YIF1B	-0.462571	4.50167	2.82444	0.00531883	0.0460563	-2.76439	ctDNA.positive - Biological.non.shedder	Overexpressed in ctDNA positives
GDF7	0.990612	1.49367	-2.82534	0.00530458	0.0459841	-2.33497	ctDNA.positive - Biological.non.shedder	Overexpressed in ctDNA low-shedders
ZMYND11	0.342123	6.73445	-2.82517	0.00530732	0.0459841	-2.89858	ctDNA.positive - Biological.non.shedder	Overexpressed in ctDNA low-shedders
TBC1D9	0.352513	6.1793	-2.82658	0.00528516	0.0458637	-2.88664	ctDNA.positive - Biological.non.shedder	Overexpressed in ctDNA low-shedders
TSFM	-0.346453	4.72934	2.82645	0.0052871	0.0458637	-2.78677	ctDNA.positive - Biological.non.shedder	Overexpressed in ctDNA positives
USP14	-0.372346	6.42344	2.82808	0.0052615	0.0456963	-2.88731	ctDNA.positive - Biological.non.shedder	Overexpressed in ctDNA positives
GPX8	-0.794992	4.25357	2.82845	0.00525658	0.0456809	-2.70892	ctDNA.positive - Biological.non.shedder	Overexpressed in ctDNA positives
CEP112	0.499519	4.40935	-2.82888	0.0052491	0.0456433	-2.7573	ctDNA.positive - Biological.non.shedder	Overexpressed in ctDNA low-shedders
SERPINE1	-1.07545	5.98508	2.8294	0.00524163	0.0456057	-2.86553	ctDNA.positive - Biological.non.shedder	Overexpressed in ctDNA positives
CHST11	-0.633666	5.20067	2.83036	0.00522669	0.045503	-2.82161	ctDNA.positive - Biological.non.shedder	Overexpressed in ctDNA positives
TAB1	0.284489	4.54348	-2.83063	0.00522177	0.0454874	-2.76884	ctDNA.positive - Biological.non.shedder	Overexpressed in ctDNA low-shedders
CARF	0.422277	3.92344	-2.83124	0.00521232	0.0454324	-2.68779	ctDNA.positive - Biological.non.shedder	Overexpressed in ctDNA low-shedders
CFAP46	1.96646	-0.437553	-2.83267	0.00519084	0.0452724	-2.20004	ctDNA.positive - Biological.non.shedder	Overexpressed in ctDNA low-shedders
NRM	-0.51883	2.90118	2.83317	0.00518239	0.0452258	-2.4846	ctDNA.positive - Biological.non.shedder	Overexpressed in ctDNA positives
AP2M1	-0.394936	7.19791	2.83394	0.00517044	0.0451487	-2.87668	ctDNA.positive - Biological.non.shedder	Overexpressed in ctDNA positives
FAXC	0.898766	3.89172	-2.83425	0.00516642	0.0451408	-2.67507	ctDNA.positive - Biological.non.shedder	Overexpressed in ctDNA low-shedders
GADD45GIP1	-0.400474	4.4111	2.8347	0.00515882	0.0451205	-2.72663	ctDNA.positive - Biological.non.shedder	Overexpressed in ctDNA positives
NUDT13	0.547255	1.67913	-2.83456	0.00516098	0.0451205	-2.32155	ctDNA.positive - Biological.non.shedder	Overexpressed in ctDNA low-shedders
CYP27A1	0.673208	4.94584	-2.8353	0.00515037	0.045101	-2.80221	ctDNA.positive - Biological.non.shedder	Overexpressed in ctDNA low-shedders
CFAP53	1.05845	0.309859	-2.83515	0.00515184	0.045101	-2.21261	ctDNA.positive - Biological.non.shedder	Overexpressed in ctDNA low-shedders
ELK4	0.276919	7.47395	-2.83511	0.00515253	0.045101	-2.86905	ctDNA.positive - Biological.non.shedder	Overexpressed in ctDNA low-shedders
HDAC10	0.497636	3.8915	-2.83583	0.00514134	0.0450968	-2.67238	ctDNA.positive - Biological.non.shedder	Overexpressed in ctDNA low-shedders
NCMAP	1.12762	3.52672	-2.83585	0.00514182	0.0450968	-2.60902	ctDNA.positive - Biological.non.shedder	Overexpressed in ctDNA low-shedders
RFTN1	0.621661	6.13124	-2.83579	0.00514272	0.0450968	-2.86061	ctDNA.positive - Biological.non.shedder	Overexpressed in ctDNA low-shedders
ADRB1	1.26254	0.362847	-2.83657	0.00513005	0.0450674	-2.21918	ctDNA.positive - Biological.non.shedder	Overexpressed in ctDNA low-shedders
TTI1	-0.300094	5.8028	2.83696	0.00512409	0.0450423	-2.84401	ctDNA.positive - Biological.non.shedder	Overexpressed in ctDNA positives
H2AC11	-1.0562	4.12998	2.83828	0.00510476	0.0449762	-2.67321	ctDNA.positive - Biological.non.shedder	Overexpressed in ctDNA positives
SYT2	1.15528	2.05358	-2.83806	0.00510799	0.0449762	-2.36809	ctDNA.positive - Biological.non.shedder	Overexpressed in ctDNA low-shedders
USP27X	0.654144	3.28356	-2.83779	0.00511149	0.0449762	-2.56723	ctDNA.positive - Biological.non.shedder	Overexpressed in ctDNA low-shedders
RNF7	-0.326165	5.30249	2.83766	0.00511347	0.0449762	-2.81193	ctDNA.positive - Biological.non.shedder	Overexpressed in ctDNA positives
ZBTB20	0.498739	8.15911	-2.83892	0.00509433	0.0449214	-2.8439	ctDNA.positive - Biological.non.shedder	Overexpressed in ctDNA low-shedders
COPS3	-0.369149	5.19947	2.83888	0.00509485	0.0449214	-2.79934	ctDNA.positive - Biological.non.shedder	Overexpressed in ctDNA positives
TAS1R3	-0.956965	1.94047	2.84118	0.00506001	0.0447461	-2.30919	ctDNA.positive - Biological.non.shedder	Overexpressed in ctDNA positives
PYROXD2	0.650554	2.69603	-2.84113	0.00506066	0.0447461	-2.46194	ctDNA.positive - Biological.non.shedder	Overexpressed in ctDNA low-shedders
ZDHHC9	0.458504	7.59066	-2.84097	0.00506309	0.0447461	-2.84991	ctDNA.positive - Biological.non.shedder	Overexpressed in ctDNA low-shedders
NAA15	-0.31264	6.57559	2.84096	0.00506328	0.0447461	-2.85586	ctDNA.positive - Biological.non.shedder	Overexpressed in ctDNA positives
SESN1	0.402528	4.24001	-2.84092	0.00506384	0.0447461	-2.70958	ctDNA.positive - Biological.non.shedder	Overexpressed in ctDNA low-shedders
NCS1	-0.663784	4.06177	2.84066	0.00506834	0.0447461	-2.66264	ctDNA.positive - Biological.non.shedder	Overexpressed in ctDNA positives
ECHDC2	0.476898	4.34106	-2.84059	0.00506879	0.0447461	-2.71576	ctDNA.positive - Biological.non.shedder	Overexpressed in ctDNA low-shedders
DTYMK	-0.494868	4.13566	2.84233	0.00504252	0.0447046	-2.66776	ctDNA.positive - Biological.non.shedder	Overexpressed in ctDNA positives
SRPRB	-0.391649	6.01747	2.84384	0.00501991	0.0445314	-2.83319	ctDNA.positive - Biological.non.shedder	Overexpressed in ctDNA positives
SULT1A1	0.616767	3.83257	-2.84422	0.00501413	0.0445073	-2.62807	ctDNA.positive - Biological.non.shedder	Overexpressed in ctDNA low-shedders
MYO5C	0.499567	7.1009	-2.84499	0.0050028	0.0444339	-2.84473	ctDNA.positive - Biological.non.shedder	Overexpressed in ctDNA low-shedders
C2orf15	0.570438	2.0122	-2.8464	0.00498159	0.0442837	-2.32728	ctDNA.positive - Biological.non.shedder	Overexpressed in ctDNA low-shedders
CDR2	-0.349923	4.88827	2.84632	0.00498283	0.0442837	-2.75435	ctDNA.positive - Biological.non.shedder	Overexpressed in ctDNA positives
PPID	-0.353113	4.59575	2.84708	0.0049715	0.0442372	-2.72159	ctDNA.positive - Biological.non.shedder	Overexpressed in ctDNA positives
SNAPC1	-0.464079	3.80634	2.84759	0.00496388	0.0441965	-2.60336	ctDNA.positive - Biological.non.shedder	Overexpressed in ctDNA positives
RAB11FIP2	0.350478	5.02673	-2.8488	0.00494598	0.0440642	-2.7652	ctDNA.positive - Biological.non.shedder	Overexpressed in ctDNA low-shedders
CEP192	-0.33795	6.53326	2.8491	0.00494151	0.0440514	-2.83346	ctDNA.positive - Biological.non.shedder	Overexpressed in ctDNA positives
BICRAL	0.287861	5.84262	-2.85072	0.00491754	0.0438647	-2.81137	ctDNA.positive - Biological.non.shedder	Overexpressed in ctDNA low-shedders
TRIM4	0.312721	5.32182	-2.85114	0.00491136	0.0438365	-2.78371	ctDNA.positive - Biological.non.shedder	Overexpressed in ctDNA low-shedders
MPZL2	0.708088	7.12147	-2.8517	0.00490385	0.0437965	-2.82462	ctDNA.positive - Biological.non.shedder	Overexpressed in ctDNA low-shedders
SYT13	-3.07522	0.532091	2.85254	0.0048916	0.0437339	-2.15023	ctDNA.positive - Biological.non.shedder	Overexpressed in ctDNA positives
CFAP43	1.42854	1.84305	-2.85239	0.00489383	0.0437339	-2.31461	ctDNA.positive - Biological.non.shedder	Overexpressed in ctDNA low-shedders
MRPL11	-0.411454	4.70073	2.85297	0.0048846	0.0437052	-2.71717	ctDNA.positive - Biological.non.shedder	Overexpressed in ctDNA positives
ENAM	1.8314	-1.12689	-2.8534	0.00487862	0.0436852	-2.15129	ctDNA.positive - Biological.non.shedder	Overexpressed in ctDNA low-shedders
MRPL52	-0.404695	4.18169	2.85333	0.00487934	0.0436852	-2.64857	ctDNA.positive - Biological.non.shedder	Overexpressed in ctDNA positives
KIT	1.0589	5.25376	-2.85537	0.00485025	0.0434784	-2.77064	ctDNA.positive - Biological.non.shedder	Overexpressed in ctDNA low-shedders
TMPO	-0.504967	7.10822	2.8568	0.004829	0.0433462	-2.81575	ctDNA.positive - Biological.non.shedder	Overexpressed in ctDNA positives
PEX5	-0.386136	5.28668	2.85667	0.00483058	0.0433462	-2.75692	ctDNA.positive - Biological.non.shedder	Overexpressed in ctDNA positives
WIF1	2.69527	1.02467	-2.85659	0.00483252	0.0433462	-2.20125	ctDNA.positive - Biological.non.shedder	Overexpressed in ctDNA low-shedders
HSPA2	-0.87268	2.86798	2.85759	0.00481763	0.043293	-2.40035	ctDNA.positive - Biological.non.shedder	Overexpressed in ctDNA positives
FAM216A	-0.623622	1.00804	2.85788	0.00481315	0.0432796	-2.18588	ctDNA.positive - Biological.non.shedder	Overexpressed in ctDNA positives
AHNAK2	-1.13256	8.22	2.85981	0.00478609	0.043063	-2.79383	ctDNA.positive - Biological.non.shedder	Overexpressed in ctDNA positives
PRKAB1	0.428303	5.58879	-2.86138	0.00476277	0.0428797	-2.77045	ctDNA.positive - Biological.non.shedder	Overexpressed in ctDNA low-shedders
STRAP	-0.433821	5.92036	2.86234	0.00474917	0.0427838	-2.77892	ctDNA.positive - Biological.non.shedder	Overexpressed in ctDNA positives
ZFP30	-0.57415	4.63526	2.86287	0.00474163	0.0427424	-2.6691	ctDNA.positive - Biological.non.shedder	Overexpressed in ctDNA positives
C10orf95	0.863737	0.984532	-2.86401	0.00472538	0.042662	-2.18567	ctDNA.positive - Biological.non.shedder	Overexpressed in ctDNA low-shedders
H3C13	-1.39156	2.89267	2.86394	0.00472708	0.042662	-2.37577	ctDNA.positive - Biological.non.shedder	Overexpressed in ctDNA positives
CAPN3	0.849385	2.96501	-2.86375	0.00472976	0.042662	-2.4556	ctDNA.positive - Biological.non.shedder	Overexpressed in ctDNA low-shedders
FBXO45	-0.440204	4.85019	2.86481	0.00471402	0.0425995	-2.69511	ctDNA.positive - Biological.non.shedder	Overexpressed in ctDNA positives
RFC2	-0.450832	4.55766	2.86518	0.00470874	0.0425783	-2.66926	ctDNA.positive - Biological.non.shedder	Overexpressed in ctDNA positives
ENOX1	-0.81342	0.725079	2.8667	0.00468727	0.0424871	-2.14447	ctDNA.positive - Biological.non.shedder	Overexpressed in ctDNA positives
EIF4E3	0.40288	4.92626	-2.86648	0.00469041	0.0424871	-2.71184	ctDNA.positive - Biological.non.shedder	Overexpressed in ctDNA low-shedders
HBA2	1.34666	2.2762	-2.86616	0.00469567	0.0424871	-2.33267	ctDNA.positive - Biological.non.shedder	Overexpressed in ctDNA low-shedders
FYB2	1.65608	-0.08015	-2.86615	0.00469572	0.0424871	-2.12752	ctDNA.positive - Biological.non.shedder	Overexpressed in ctDNA low-shedders
AK8	0.864355	0.942667	-2.86715	0.00468094	0.0424593	-2.17159	ctDNA.positive - Biological.non.shedder	Overexpressed in ctDNA low-shedders
DNAJC3	0.436034	7.77232	-2.86777	0.00467216	0.0424381	-2.77577	ctDNA.positive - Biological.non.shedder	Overexpressed in ctDNA low-shedders
NDN	0.754334	2.9371	-2.86758	0.00467496	0.0424381	-2.44098	ctDNA.positive - Biological.non.shedder	Overexpressed in ctDNA low-shedders
C17orf58	-0.497247	3.01234	2.86752	0.00467569	0.0424381	-2.40884	ctDNA.positive - Biological.non.shedder	Overexpressed in ctDNA positives
BRI3BP	-0.449234	5.75823	2.86856	0.00466113	0.0423856	-2.75244	ctDNA.positive - Biological.non.shedder	Overexpressed in ctDNA positives
ZNF706	-0.32353	4.58916	2.8688	0.00465782	0.0423821	-2.6599	ctDNA.positive - Biological.non.shedder	Overexpressed in ctDNA positives
SERINC5	0.483558	6.94727	-2.8709	0.0046284	0.0421408	-2.77511	ctDNA.positive - Biological.non.shedder	Overexpressed in ctDNA low-shedders
EFCC1	0.76806	0.567163	-2.87165	0.00461795	0.0420883	-2.1393	ctDNA.positive - Biological.non.shedder	Overexpressed in ctDNA low-shedders
APCDD1L	-1.47396	0.0593352	2.87152	0.00461973	0.0420883	-2.10502	ctDNA.positive - Biological.non.shedder	Overexpressed in ctDNA positives
IRF2BP2	0.401983	7.98268	-2.87229	0.00460905	0.0420688	-2.75878	ctDNA.positive - Biological.non.shedder	Overexpressed in ctDNA low-shedders
MS4A8	2.46494	-0.996567	-2.87215	0.00461179	0.0420688	-2.10391	ctDNA.positive - Biological.non.shedder	Overexpressed in ctDNA low-shedders
MACROH2A1	-0.293131	7.20449	2.87475	0.00457506	0.0418009	-2.76626	ctDNA.positive - Biological.non.shedder	Overexpressed in ctDNA positives
CEP128	-0.614004	3.79529	2.87463	0.00457665	0.0418009	-2.52242	ctDNA.positive - Biological.non.shedder	Overexpressed in ctDNA positives
N4BP2L1	0.438225	3.57638	-2.87508	0.00457056	0.0417978	-2.51907	ctDNA.positive - Biological.non.shedder	Overexpressed in ctDNA low-shedders
RAG1	-0.883909	1.18632	2.87572	0.00456168	0.0417635	-2.14782	ctDNA.positive - Biological.non.shedder	Overexpressed in ctDNA positives
COPS5	-0.355962	5.02002	2.87556	0.00456393	0.0417635	-2.68587	ctDNA.positive - Biological.non.shedder	Overexpressed in ctDNA positives
RNF149	-0.255116	6.04209	2.87673	0.00454782	0.0416687	-2.74641	ctDNA.positive - Biological.non.shedder	Overexpressed in ctDNA positives
RGL1	0.540602	5.63875	-2.87809	0.00452959	0.0415279	-2.72904	ctDNA.positive - Biological.non.shedder	Overexpressed in ctDNA low-shedders
PIGG	-0.304573	5.70373	2.8784	0.00452502	0.0415123	-2.72582	ctDNA.positive - Biological.non.shedder	Overexpressed in ctDNA positives
ITGA6	-0.773371	6.38875	2.87945	0.00451139	0.0414134	-2.74647	ctDNA.positive - Biological.non.shedder	Overexpressed in ctDNA positives
CXCL17	1.40386	5.48844	-2.88079	0.00449308	0.0412851	-2.7029	ctDNA.positive - Biological.non.shedder	Overexpressed in ctDNA low-shedders
STXBP1	0.626416	5.41059	-2.88069	0.00449456	0.0412851	-2.71031	ctDNA.positive - Biological.non.shedder	Overexpressed in ctDNA low-shedders
CD109	-0.996988	5.82076	2.88146	0.004484	0.0412635	-2.72001	ctDNA.positive - Biological.non.shedder	Overexpressed in ctDNA positives
RNMT	-0.296626	6.07986	2.88123	0.00448652	0.0412635	-2.7348	ctDNA.positive - Biological.non.shedder	Overexpressed in ctDNA positives
LAMC2	-0.829019	8.05126	2.88189	0.00447825	0.0412397	-2.73636	ctDNA.positive - Biological.non.shedder	Overexpressed in ctDNA positives
AGMAT	-0.689591	1.74633	2.88313	0.00446082	0.0411313	-2.18034	ctDNA.positive - Biological.non.shedder	Overexpressed in ctDNA positives
NELFE	-0.332397	5.67942	2.88292	0.00446364	0.0411313	-2.71364	ctDNA.positive - Biological.non.shedder	Overexpressed in ctDNA positives
MYO6	0.450436	7.85346	-2.88353	0.00445537	0.041123	-2.73078	ctDNA.positive - Biological.non.shedder	Overexpressed in ctDNA low-shedders
BLVRA	0.394211	5.77171	-2.88341	0.00445707	0.041123	-2.72067	ctDNA.positive - Biological.non.shedder	Overexpressed in ctDNA low-shedders
SLC4A5	0.795398	3.13544	-2.88519	0.00443358	0.0409584	-2.40964	ctDNA.positive - Biological.non.shedder	Overexpressed in ctDNA low-shedders
TMEM248	0.295486	7.32944	-2.88569	0.00442646	0.0409225	-2.73334	ctDNA.positive - Biological.non.shedder	Overexpressed in ctDNA low-shedders
FAM83G	-0.51632	5.18783	2.88566	0.00442687	0.0409225	-2.6641	ctDNA.positive - Biological.non.shedder	Overexpressed in ctDNA positives
TPD52L2	-0.303062	7.06587	2.88696	0.0044095	0.0408139	-2.73382	ctDNA.positive - Biological.non.shedder	Overexpressed in ctDNA positives
C11orf98	-0.35728	4.30622	2.8877	0.00439966	0.0407489	-2.5775	ctDNA.positive - Biological.non.shedder	Overexpressed in ctDNA positives
CARHSP1	-0.366832	5.57693	2.88982	0.00437144	0.0405133	-2.69014	ctDNA.positive - Biological.non.shedder	Overexpressed in ctDNA positives
H2BC9	-1.06936	2.69086	2.89038	0.00436478	0.0404775	-2.27506	ctDNA.positive - Biological.non.shedder	Overexpressed in ctDNA positives
SORT1	0.483997	7.35265	-2.89076	0.00435911	0.0404507	-2.71815	ctDNA.positive - Biological.non.shedder	Overexpressed in ctDNA low-shedders
FAM189A2	1.00535	2.51688	-2.89147	0.00435035	0.0403954	-2.29709	ctDNA.positive - Biological.non.shedder	Overexpressed in ctDNA low-shedders
NIBAN1	0.686633	6.57317	-2.89272	0.004334	0.0402693	-2.71389	ctDNA.positive - Biological.non.shedder	Overexpressed in ctDNA low-shedders
DUSP18	0.380504	3.51717	-2.89299	0.00432978	0.0402627	-2.4571	ctDNA.positive - Biological.non.shedder	Overexpressed in ctDNA low-shedders
SH3YL1	0.423703	5.82323	-2.89293	0.00433052	0.0402627	-2.69269	ctDNA.positive - Biological.non.shedder	Overexpressed in ctDNA low-shedders
CALU	-0.426771	8.21549	2.89351	0.00432292	0.0402437	-2.69992	ctDNA.positive - Biological.non.shedder	Overexpressed in ctDNA positives
ZNF750	0.877933	3.47611	-2.89412	0.00431565	0.0402286	-2.43112	ctDNA.positive - Biological.non.shedder	Overexpressed in ctDNA low-shedders
REEP2	-1.28562	-0.122636	2.89396	0.00431706	0.0402286	-2.04966	ctDNA.positive - Biological.non.shedder	Overexpressed in ctDNA positives
ZNF502	0.838216	2.32303	-2.89385	0.00431853	0.0402286	-2.25985	ctDNA.positive - Biological.non.shedder	Overexpressed in ctDNA low-shedders
TSPOAP1	0.775208	4.05667	-2.89556	0.00429689	0.0401043	-2.53998	ctDNA.positive - Biological.non.shedder	Overexpressed in ctDNA low-shedders
NCBP2AS2	-0.41936	2.53292	2.89589	0.00429191	0.0400836	-2.26219	ctDNA.positive - Biological.non.shedder	Overexpressed in ctDNA positives
SLIRP	-0.441132	4.04697	2.89644	0.00428473	0.0400423	-2.51208	ctDNA.positive - Biological.non.shedder	Overexpressed in ctDNA positives
UHRF2	-0.400208	5.32298	2.89668	0.00428162	0.0400391	-2.65323	ctDNA.positive - Biological.non.shedder	Overexpressed in ctDNA positives
PPAT	-0.455335	4.73264	2.89705	0.00427685	0.0400203	-2.59522	ctDNA.positive - Biological.non.shedder	Overexpressed in ctDNA positives
ARHGEF9	0.404536	4.62723	-2.89775	0.0042677	0.0399605	-2.59844	ctDNA.positive - Biological.non.shedder	Overexpressed in ctDNA low-shedders
DNAJC4	0.398979	3.76147	-2.89806	0.00426369	0.0399487	-2.48699	ctDNA.positive - Biological.non.shedder	Overexpressed in ctDNA low-shedders
FAM50A	-0.353602	5.59442	2.8986	0.00425671	0.0399091	-2.66413	ctDNA.positive - Biological.non.shedder	Overexpressed in ctDNA positives
TSC22D1	0.418694	7.54942	-2.90038	0.00423389	0.0397776	-2.68964	ctDNA.positive - Biological.non.shedder	Overexpressed in ctDNA low-shedders
CGAS	-0.534618	4.09493	2.90023	0.00423583	0.0397776	-2.50827	ctDNA.positive - Biological.non.shedder	Overexpressed in ctDNA positives
FITM2	0.445697	4.74709	-2.90012	0.00423713	0.0397776	-2.60199	ctDNA.positive - Biological.non.shedder	Overexpressed in ctDNA low-shedders
EMC9	-0.448887	2.50449	2.9001	0.0042375	0.0397776	-2.23689	ctDNA.positive - Biological.non.shedder	Overexpressed in ctDNA positives
EPC2	0.266974	5.56671	-2.90006	0.00423797	0.0397776	-2.66347	ctDNA.positive - Biological.non.shedder	Overexpressed in ctDNA low-shedders
SLC26A5	1.27243	-0.152625	-2.89991	0.00423994	0.0397776	-2.03875	ctDNA.positive - Biological.non.shedder	Overexpressed in ctDNA low-shedders
H4C4	-0.799602	3.86433	2.90159	0.00421895	0.0397641	-2.45907	ctDNA.positive - Biological.non.shedder	Overexpressed in ctDNA positives
HOXB9	-2.22183	-1.90819	2.90134	0.00422185	0.0397641	-2.09463	ctDNA.positive - Biological.non.shedder	Overexpressed in ctDNA positives
LAMP1	0.403482	7.6169	-2.9013	0.00422206	0.0397641	-2.68683	ctDNA.positive - Biological.non.shedder	Overexpressed in ctDNA low-shedders
C20orf85	2.73427	-1.38931	-2.9024	0.00420866	0.0397153	-2.03933	ctDNA.positive - Biological.non.shedder	Overexpressed in ctDNA low-shedders
RTTN	-0.367262	4.57434	2.90289	0.00420175	0.0396759	-2.5659	ctDNA.positive - Biological.non.shedder	Overexpressed in ctDNA positives
XPNPEP1	-0.295597	5.62198	2.90315	0.00419839	0.03967	-2.65551	ctDNA.positive - Biological.non.shedder	Overexpressed in ctDNA positives
NRBP1	-0.242695	6.47913	2.90456	0.00418042	0.039526	-2.6823	ctDNA.positive - Biological.non.shedder	Overexpressed in ctDNA positives
NAMPT	-0.728335	8.20171	2.90653	0.00415617	0.0393223	-2.6667	ctDNA.positive - Biological.non.shedder	Overexpressed in ctDNA positives
VSIG2	1.38411	2.19653	-2.90741	0.00414504	0.0392426	-2.2146	ctDNA.positive - Biological.non.shedder	Overexpressed in ctDNA low-shedders
TCOF1	-0.382104	6.08499	2.90825	0.0041338	0.0391618	-2.66161	ctDNA.positive - Biological.non.shedder	Overexpressed in ctDNA positives
FSCN1	-1.00491	5.76186	2.90919	0.00412274	0.0390825	-2.63616	ctDNA.positive - Biological.non.shedder	Overexpressed in ctDNA positives
ABL2	-0.305514	7.06406	2.91074	0.00410271	0.0389181	-2.66868	ctDNA.positive - Biological.non.shedder	Overexpressed in ctDNA positives
CPEB4	0.471144	6.63112	-2.91099	0.0040995	0.038913	-2.665	ctDNA.positive - Biological.non.shedder	Overexpressed in ctDNA low-shedders
MBIP	0.61253	5.83112	-2.91145	0.00409447	0.0388907	-2.64604	ctDNA.positive - Biological.non.shedder	Overexpressed in ctDNA low-shedders
CAD	-0.34835	6.70838	2.91298	0.00407483	0.0387296	-2.66155	ctDNA.positive - Biological.non.shedder	Overexpressed in ctDNA positives
ZNF286A	-0.417729	4.23419	2.9143	0.00405842	0.0387105	-2.48346	ctDNA.positive - Biological.non.shedder	Overexpressed in ctDNA positives
CCDC13	1.18058	-0.282179	-2.91408	0.00406118	0.0387105	-2.00217	ctDNA.positive - Biological.non.shedder	Overexpressed in ctDNA low-shedders
ZNF596	0.601017	1.61173	-2.91376	0.00406519	0.0387105	-2.11481	ctDNA.positive - Biological.non.shedder	Overexpressed in ctDNA low-shedders
VANGL1	-0.36799	5.51147	2.9136	0.00406714	0.0387105	-2.62011	ctDNA.positive - Biological.non.shedder	Overexpressed in ctDNA positives
COL6A6	1.1032	2.88085	-2.91356	0.00406826	0.0387105	-2.30961	ctDNA.positive - Biological.non.shedder	Overexpressed in ctDNA low-shedders
CCDC170	1.00271	2.77037	-2.91352	0.00406881	0.0387105	-2.28824	ctDNA.positive - Biological.non.shedder	Overexpressed in ctDNA low-shedders
BCL2L15	1.26057	3.14863	-2.91341	0.00407016	0.0387105	-2.33877	ctDNA.positive - Biological.non.shedder	Overexpressed in ctDNA low-shedders
ZNF507	-0.299388	6.07055	2.91548	0.00404394	0.0386525	-2.64046	ctDNA.positive - Biological.non.shedder	Overexpressed in ctDNA positives
ADORA1	-1.31842	1.82463	2.91541	0.0040454	0.0386525	-2.10027	ctDNA.positive - Biological.non.shedder	Overexpressed in ctDNA positives
NDRG2	0.653547	3.87421	-2.91646	0.004032	0.0386133	-2.44857	ctDNA.positive - Biological.non.shedder	Overexpressed in ctDNA low-shedders
SRGAP1	-0.552626	5.06214	2.91621	0.00403504	0.0386133	-2.57267	ctDNA.positive - Biological.non.shedder	Overexpressed in ctDNA positives
FBXO36	0.58744	2.74855	-2.91612	0.00403598	0.0386133	-2.26446	ctDNA.positive - Biological.non.shedder	Overexpressed in ctDNA low-shedders
TRMO	0.303357	3.48525	-2.91761	0.00401771	0.0385148	-2.38394	ctDNA.positive - Biological.non.shedder	Overexpressed in ctDNA low-shedders
ZNF283	-0.459973	4.10878	2.91815	0.00401109	0.0384767	-2.44759	ctDNA.positive - Biological.non.shedder	Overexpressed in ctDNA positives
KCNQ1	0.842507	3.89578	-2.91855	0.00400691	0.0384621	-2.44467	ctDNA.positive - Biological.non.shedder	Overexpressed in ctDNA low-shedders
DPM1	-0.389535	4.6567	2.9192	0.00399831	0.038405	-2.52831	ctDNA.positive - Biological.non.shedder	Overexpressed in ctDNA positives
C17orf97	0.661456	1.25449	-2.92095	0.00397704	0.038226	-2.06312	ctDNA.positive - Biological.non.shedder	Overexpressed in ctDNA low-shedders
RNF38	0.262435	5.6431	-2.92138	0.00397182	0.0382011	-2.60857	ctDNA.positive - Biological.non.shedder	Overexpressed in ctDNA low-shedders
KLF15	1.08623	2.23919	-2.92412	0.00393941	0.0379145	-2.16058	ctDNA.positive - Biological.non.shedder	Overexpressed in ctDNA low-shedders
CFAP74	1.83749	-0.569085	-2.92474	0.0039319	0.0378674	-1.97468	ctDNA.positive - Biological.non.shedder	Overexpressed in ctDNA low-shedders
EIF2S2	-0.316674	6.94066	2.9255	0.00392223	0.037838	-2.6282	ctDNA.positive - Biological.non.shedder	Overexpressed in ctDNA positives
KIAA1328	0.463401	3.84554	-2.92523	0.00392542	0.037838	-2.42107	ctDNA.positive - Biological.non.shedder	Overexpressed in ctDNA low-shedders
TMEM220	0.503935	1.91761	-2.92516	0.00392624	0.037838	-2.1169	ctDNA.positive - Biological.non.shedder	Overexpressed in ctDNA low-shedders
SART3	-0.232378	6.00641	2.92618	0.00391401	0.0377954	-2.60918	ctDNA.positive - Biological.non.shedder	Overexpressed in ctDNA positives
CEP135	-0.37446	4.23216	2.92698	0.00390446	0.0377284	-2.45738	ctDNA.positive - Biological.non.shedder	Overexpressed in ctDNA positives
ARFGAP1	-0.449488	6.19847	2.92785	0.00389414	0.0376537	-2.61119	ctDNA.positive - Biological.non.shedder	Overexpressed in ctDNA positives
C1orf198	0.482574	6.93954	-2.92937	0.00387613	0.0375046	-2.61493	ctDNA.positive - Biological.non.shedder	Overexpressed in ctDNA low-shedders
RPA3	-0.516722	3.81731	2.92997	0.00386901	0.0374617	-2.38703	ctDNA.positive - Biological.non.shedder	Overexpressed in ctDNA positives
CEBPA	0.870199	4.51096	-2.93001	0.00386912	0.0374617	-2.49334	ctDNA.positive - Biological.non.shedder	Overexpressed in ctDNA low-shedders
TUBGCP6	0.46031	5.97412	-2.93084	0.00385867	0.0374105	-2.59894	ctDNA.positive - Biological.non.shedder	Overexpressed in ctDNA low-shedders
NUP205	-0.36401	6.98479	2.93144	0.00385168	0.0373677	-2.61183	ctDNA.positive - Biological.non.shedder	Overexpressed in ctDNA positives
VDAC3	-0.417738	5.98054	2.93203	0.0038447	0.037325	-2.59187	ctDNA.positive - Biological.non.shedder	Overexpressed in ctDNA positives
HSPD1	-0.422656	8.27829	2.93229	0.0038417	0.0373209	-2.59314	ctDNA.positive - Biological.non.shedder	Overexpressed in ctDNA positives
ATP1A2	1.46253	-0.482579	-2.93256	0.00383852	0.0373149	-1.95591	ctDNA.positive - Biological.non.shedder	Overexpressed in ctDNA low-shedders
UTP6	-0.279745	5.56393	2.93333	0.00382942	0.0372826	-2.56807	ctDNA.positive - Biological.non.shedder	Overexpressed in ctDNA positives
PACSIN2	0.377619	6.86935	-2.93312	0.00383193	0.0372826	-2.6052	ctDNA.positive - Biological.non.shedder	Overexpressed in ctDNA low-shedders
WDR93	1.11075	-0.623317	-2.93306	0.00383262	0.0372826	-1.95531	ctDNA.positive - Biological.non.shedder	Overexpressed in ctDNA low-shedders
RAB11FIP4	0.495592	5.68954	-2.93437	0.00381733	0.0372461	-2.57448	ctDNA.positive - Biological.non.shedder	Overexpressed in ctDNA low-shedders
SCNN1B	1.47158	4.40393	-2.9343	0.00381871	0.0372461	-2.46186	ctDNA.positive - Biological.non.shedder	Overexpressed in ctDNA low-shedders
E2F3	-0.349403	5.16775	2.93404	0.00382117	0.0372461	-2.53956	ctDNA.positive - Biological.non.shedder	Overexpressed in ctDNA positives
CCDC167	-0.413424	3.22912	2.93498	0.00381018	0.0372284	-2.26987	ctDNA.positive - Biological.non.shedder	Overexpressed in ctDNA positives
KCTD7	0.361224	4.35361	-2.93485	0.00381165	0.0372284	-2.46295	ctDNA.positive - Biological.non.shedder	Overexpressed in ctDNA low-shedders
DLX3	1.55067	0.690328	-2.93641	0.00379413	0.0371455	-1.97411	ctDNA.positive - Biological.non.shedder	Overexpressed in ctDNA low-shedders
GARS1	-0.388642	6.69852	2.93606	0.00379763	0.0371455	-2.59786	ctDNA.positive - Biological.non.shedder	Overexpressed in ctDNA positives
DNAJC1	-0.40664	5.00918	2.93602	0.00379804	0.0371455	-2.51894	ctDNA.positive - Biological.non.shedder	Overexpressed in ctDNA positives
NFIC	0.456198	6.81762	-2.93775	0.003778	0.0370244	-2.59196	ctDNA.positive - Biological.non.shedder	Overexpressed in ctDNA low-shedders
RELT	-0.56582	3.65825	2.93812	0.00377367	0.0370069	-2.33882	ctDNA.positive - Biological.non.shedder	Overexpressed in ctDNA positives
SRR	0.449988	2.39305	-2.93916	0.00376164	0.036936	-2.14285	ctDNA.positive - Biological.non.shedder	Overexpressed in ctDNA low-shedders
DAPK1	0.705632	6.77608	-2.93918	0.0037621	0.036936	-2.58658	ctDNA.positive - Biological.non.shedder	Overexpressed in ctDNA low-shedders
PIGT	0.402443	6.81227	-2.93897	0.00376389	0.036936	-2.58872	ctDNA.positive - Biological.non.shedder	Overexpressed in ctDNA low-shedders
CERS2	0.452916	7.97248	-2.93971	0.00375532	0.0369269	-2.57489	ctDNA.positive - Biological.non.shedder	Overexpressed in ctDNA low-shedders
CDC42EP2	-0.549611	3.08812	2.94075	0.00374335	0.0368343	-2.22663	ctDNA.positive - Biological.non.shedder	Overexpressed in ctDNA positives
ZFC3H1	-0.391392	6.36586	2.94075	0.00374336	0.0368343	-2.57943	ctDNA.positive - Biological.non.shedder	Overexpressed in ctDNA positives
RPS6KA5	0.442583	4.36341	-2.94175	0.003732	0.0367724	-2.44852	ctDNA.positive - Biological.non.shedder	Overexpressed in ctDNA low-shedders
TULP4	0.331024	6.94289	-2.94241	0.00372439	0.0367223	-2.57965	ctDNA.positive - Biological.non.shedder	Overexpressed in ctDNA low-shedders
TYRP1	1.22882	-0.648235	-2.94407	0.00370544	0.036567	-1.92882	ctDNA.positive - Biological.non.shedder	Overexpressed in ctDNA low-shedders
FJX1	-0.886109	1.09562	2.94401	0.00370611	0.036567	-1.96965	ctDNA.positive - Biological.non.shedder	Overexpressed in ctDNA positives
STRIP2	-1.03909	3.13849	2.94454	0.00370076	0.0365639	-2.21197	ctDNA.positive - Biological.non.shedder	Overexpressed in ctDNA positives
FOXN3	0.415332	6.77458	-2.94484	0.00369676	0.0365493	-2.57243	ctDNA.positive - Biological.non.shedder	Overexpressed in ctDNA low-shedders
TEKT2	1.68436	-0.517392	-2.94514	0.00369372	0.0365442	-1.92444	ctDNA.positive - Biological.non.shedder	Overexpressed in ctDNA low-shedders
HEATR3	-0.307928	4.8058	2.94615	0.00368188	0.0364518	-2.47244	ctDNA.positive - Biological.non.shedder	Overexpressed in ctDNA positives
DTX4	0.742279	5.9309	-2.94678	0.00367537	0.0364123	-2.55127	ctDNA.positive - Biological.non.shedder	Overexpressed in ctDNA low-shedders
PANX2	1.0642	2.50863	-2.94726	0.00367	0.0363839	-2.15336	ctDNA.positive - Biological.non.shedder	Overexpressed in ctDNA low-shedders
C10orf143	0.768395	-0.167494	-2.94749	0.00366681	0.0363771	-1.92122	ctDNA.positive - Biological.non.shedder	Overexpressed in ctDNA low-shedders
METTL4	-0.367928	3.6418	2.94872	0.00365294	0.0362643	-2.30235	ctDNA.positive - Biological.non.shedder	Overexpressed in ctDNA positives
NEMP1	-0.418582	5.51659	2.94948	0.00364448	0.0362052	-2.51899	ctDNA.positive - Biological.non.shedder	Overexpressed in ctDNA positives
KCND2	-1.29075	1.60626	2.94982	0.00364123	0.0361977	-1.99423	ctDNA.positive - Biological.non.shedder	Overexpressed in ctDNA positives
MLLT3	0.508773	4.97458	-2.95012	0.00363725	0.036183	-2.4889	ctDNA.positive - Biological.non.shedder	Overexpressed in ctDNA low-shedders
FAM216B	2.1699	0.5412	-2.95056	0.00363302	0.0361656	-1.94413	ctDNA.positive - Biological.non.shedder	Overexpressed in ctDNA low-shedders
GAPT	0.893971	0.601417	-2.95093	0.00362826	0.036143	-1.93892	ctDNA.positive - Biological.non.shedder	Overexpressed in ctDNA low-shedders
HLTF	-0.469476	6.42064	2.95298	0.00360547	0.0359407	-2.54591	ctDNA.positive - Biological.non.shedder	Overexpressed in ctDNA positives
FN3K	0.639437	2.94338	-2.95373	0.00359714	0.0358824	-2.18867	ctDNA.positive - Biological.non.shedder	Overexpressed in ctDNA low-shedders
FBXO15	1.21819	-0.30947	-2.95414	0.00359261	0.0358619	-1.90202	ctDNA.positive - Biological.non.shedder	Overexpressed in ctDNA low-shedders
ATP1B1	0.812276	8.60402	-2.95508	0.00358289	0.0357894	-2.51475	ctDNA.positive - Biological.non.shedder	Overexpressed in ctDNA low-shedders
GFRA3	1.74568	0.980888	-2.95551	0.0035781	0.0357662	-1.95535	ctDNA.positive - Biological.non.shedder	Overexpressed in ctDNA low-shedders
NPFFR1	1.28366	0.568014	-2.95627	0.00356914	0.0357012	-1.92773	ctDNA.positive - Biological.non.shedder	Overexpressed in ctDNA low-shedders
DENR	-0.365239	6.00698	2.95829	0.00354698	0.0355041	-2.51883	ctDNA.positive - Biological.non.shedder	Overexpressed in ctDNA positives
WDR49	1.30835	1.06742	-2.95884	0.00354162	0.0354749	-1.9551	ctDNA.positive - Biological.non.shedder	Overexpressed in ctDNA low-shedders
ABCC4	0.77407	5.93433	-2.95908	0.00353902	0.0354734	-2.51467	ctDNA.positive - Biological.non.shedder	Overexpressed in ctDNA low-shedders
FAM210A	-0.427326	4.03895	2.96013	0.00352695	0.0353768	-2.33468	ctDNA.positive - Biological.non.shedder	Overexpressed in ctDNA positives
ART4	0.967439	-0.103018	-2.961	0.00351756	0.0353364	-1.88791	ctDNA.positive - Biological.non.shedder	Overexpressed in ctDNA low-shedders
STX18	-0.282131	4.72476	2.96087	0.00351898	0.0353364	-2.42512	ctDNA.positive - Biological.non.shedder	Overexpressed in ctDNA positives
ZDHHC15	0.941041	1.14331	-2.96073	0.00352049	0.0353364	-1.94733	ctDNA.positive - Biological.non.shedder	Overexpressed in ctDNA low-shedders
VIRMA	-0.323494	6.83051	2.96216	0.003505	0.0352542	-2.52623	ctDNA.positive - Biological.non.shedder	Overexpressed in ctDNA positives
ITGA8	0.779757	3.8067	-2.96321	0.00349431	0.035171	-2.32575	ctDNA.positive - Biological.non.shedder	Overexpressed in ctDNA low-shedders
GUCA1B	-0.936848	-0.0629964	2.96373	0.00348809	0.0351329	-1.87798	ctDNA.positive - Biological.non.shedder	Overexpressed in ctDNA positives
ADGRG3	-1.42444	-0.264086	2.96442	0.00348066	0.0350824	-1.87897	ctDNA.positive - Biological.non.shedder	Overexpressed in ctDNA positives
TMPRSS2	1.55993	5.98408	-2.96539	0.00347087	0.0350079	-2.49344	ctDNA.positive - Biological.non.shedder	Overexpressed in ctDNA low-shedders
AGO2	-0.394071	7.43136	2.96678	0.00345538	0.0349004	-2.51093	ctDNA.positive - Biological.non.shedder	Overexpressed in ctDNA positives
ETHE1	-0.634	3.55675	2.96677	0.00345546	0.0349004	-2.23126	ctDNA.positive - Biological.non.shedder	Overexpressed in ctDNA positives
SUPT5H	-0.341614	7.26659	2.96656	0.0034578	0.0349004	-2.51308	ctDNA.positive - Biological.non.shedder	Overexpressed in ctDNA positives
ANGPTL4	-1.51407	4.46519	2.96736	0.00344982	0.0348928	-2.31244	ctDNA.positive - Biological.non.shedder	Overexpressed in ctDNA positives
MED27	-0.329304	3.63379	2.96979	0.0034235	0.0346507	-2.25074	ctDNA.positive - Biological.non.shedder	Overexpressed in ctDNA positives
ZNF385B	1.4011	2.29719	-2.97072	0.00341425	0.0345982	-2.05138	ctDNA.positive - Biological.non.shedder	Overexpressed in ctDNA low-shedders
CBY1	0.450002	3.72103	-2.9705	0.00341593	0.0345982	-2.28072	ctDNA.positive - Biological.non.shedder	Overexpressed in ctDNA low-shedders
ODF2	-0.367495	5.49379	2.97145	0.00340592	0.0345451	-2.45789	ctDNA.positive - Biological.non.shedder	Overexpressed in ctDNA positives
CCN4	-0.944655	4.20262	2.97458	0.0033737	0.0342422	-2.30469	ctDNA.positive - Biological.non.shedder	Overexpressed in ctDNA positives
PLEKHH2	0.676031	4.94914	-2.97593	0.00335965	0.0341445	-2.41566	ctDNA.positive - Biological.non.shedder	Overexpressed in ctDNA low-shedders
STX19	0.820652	0.771598	-2.97568	0.00336171	0.0341445	-1.87726	ctDNA.positive - Biological.non.shedder	Overexpressed in ctDNA low-shedders
SULT1C2	1.07708	2.54428	-2.97625	0.00335638	0.0341381	-2.07538	ctDNA.positive - Biological.non.shedder	Overexpressed in ctDNA low-shedders
SUGT1	0.352592	6.28301	-2.97685	0.00334957	0.0340928	-2.47703	ctDNA.positive - Biological.non.shedder	Overexpressed in ctDNA low-shedders
ZFX	0.298527	6.3252	-2.97746	0.00334321	0.0340519	-2.47713	ctDNA.positive - Biological.non.shedder	Overexpressed in ctDNA low-shedders
PDZD11	-0.34476	4.71052	2.97919	0.00332535	0.0338938	-2.37311	ctDNA.positive - Biological.non.shedder	Overexpressed in ctDNA positives
GDI1	-0.353805	6.58683	2.98115	0.00330525	0.0337127	-2.47071	ctDNA.positive - Biological.non.shedder	Overexpressed in ctDNA positives
DPP9	-0.375364	6.47684	2.98242	0.00329232	0.0336224	-2.46559	ctDNA.positive - Biological.non.shedder	Overexpressed in ctDNA positives
RARS1	-0.356623	6.14579	2.98224	0.00329409	0.0336224	-2.45866	ctDNA.positive - Biological.non.shedder	Overexpressed in ctDNA positives
C1orf56	0.484198	2.85264	-2.98347	0.00328159	0.0335421	-2.09301	ctDNA.positive - Biological.non.shedder	Overexpressed in ctDNA low-shedders
KLHL22	0.341424	4.27284	-2.98528	0.00326324	0.033378	-2.31738	ctDNA.positive - Biological.non.shedder	Overexpressed in ctDNA low-shedders
KAT14	0.381527	4.21754	-2.98573	0.0032587	0.0333551	-2.30548	ctDNA.positive - Biological.non.shedder	Overexpressed in ctDNA low-shedders
CHST9	2.73979	-0.400162	-2.98736	0.00324279	0.0332157	-1.81918	ctDNA.positive - Biological.non.shedder	Overexpressed in ctDNA low-shedders
TRPC4AP	-0.239755	7.04724	2.98767	0.00323911	0.0332014	-2.45476	ctDNA.positive - Biological.non.shedder	Overexpressed in ctDNA positives
RFX8	-1.56391	-0.987084	2.98849	0.00323095	0.0331646	-1.84327	ctDNA.positive - Biological.non.shedder	Overexpressed in ctDNA positives
CCDC59	-0.387554	4.20208	2.98826	0.00323323	0.0331646	-2.27613	ctDNA.positive - Biological.non.shedder	Overexpressed in ctDNA positives
H2AX	-0.768996	4.26875	2.9894	0.00322233	0.0331584	-2.28138	ctDNA.positive - Biological.non.shedder	Overexpressed in ctDNA positives
CCDC34	-0.475344	2.60537	2.98912	0.00322464	0.0331584	-2.01153	ctDNA.positive - Biological.non.shedder	Overexpressed in ctDNA positives
VWA3A	2.0678	-0.759167	-2.98899	0.00322652	0.0331584	-1.81711	ctDNA.positive - Biological.non.shedder	Overexpressed in ctDNA low-shedders
PSAT1	-0.849183	3.73598	2.98883	0.00322805	0.0331584	-2.19023	ctDNA.positive - Biological.non.shedder	Overexpressed in ctDNA positives
CBR1	0.730466	5.79727	-2.98978	0.00321861	0.0331554	-2.42438	ctDNA.positive - Biological.non.shedder	Overexpressed in ctDNA low-shedders
PATZ1	0.332371	5.60008	-2.99086	0.00320723	0.0330616	-2.4146	ctDNA.positive - Biological.non.shedder	Overexpressed in ctDNA low-shedders
NMI	-0.454341	4.25438	2.99122	0.0032037	0.0330487	-2.28354	ctDNA.positive - Biological.non.shedder	Overexpressed in ctDNA positives
KCNS3	0.807156	5.20899	-2.9915	0.00320141	0.0330486	-2.39257	ctDNA.positive - Biological.non.shedder	Overexpressed in ctDNA low-shedders
NT5C3A	-0.459071	4.60164	2.9917	0.00319893	0.0330465	-2.31803	ctDNA.positive - Biological.non.shedder	Overexpressed in ctDNA positives
CORO1C	-0.384617	7.08494	2.99414	0.00317473	0.0328199	-2.4366	ctDNA.positive - Biological.non.shedder	Overexpressed in ctDNA positives
LZTS3	0.742331	5.45711	-2.9954	0.00316286	0.0327387	-2.39062	ctDNA.positive - Biological.non.shedder	Overexpressed in ctDNA low-shedders
HNRNPL	-0.283253	7.54084	2.99517	0.0031646	0.0327387	-2.42984	ctDNA.positive - Biological.non.shedder	Overexpressed in ctDNA positives
FAM136A	-0.299989	5.39567	2.99517	0.00316462	0.0327387	-2.38314	ctDNA.positive - Biological.non.shedder	Overexpressed in ctDNA positives
TFRC	-0.563021	7.5452	2.99595	0.00315728	0.0327328	-2.42841	ctDNA.positive - Biological.non.shedder	Overexpressed in ctDNA positives
MRTFB	0.396228	7.12615	-2.99637	0.0031528	0.0327097	-2.42764	ctDNA.positive - Biological.non.shedder	Overexpressed in ctDNA low-shedders
TARDBP	-0.24978	6.6159	2.99699	0.00314673	0.0326701	-2.42692	ctDNA.positive - Biological.non.shedder	Overexpressed in ctDNA positives
DNAH9	2.91199	0.748478	-2.99789	0.00313853	0.0326092	-1.82891	ctDNA.positive - Biological.non.shedder	Overexpressed in ctDNA low-shedders
GPR19	-1.05544	-0.742453	2.99782	0.00313861	0.0326092	-1.80689	ctDNA.positive - Biological.non.shedder	Overexpressed in ctDNA positives
DRC1	2.04221	-0.556419	-2.99881	0.00312958	0.032562	-1.79016	ctDNA.positive - Biological.non.shedder	Overexpressed in ctDNA low-shedders
VKORC1L1	0.482581	6.86276	-2.99955	0.00312178	0.0325144	-2.41885	ctDNA.positive - Biological.non.shedder	Overexpressed in ctDNA low-shedders
PRDM11	0.589541	3.28696	-2.99945	0.00312277	0.0325144	-2.1302	ctDNA.positive - Biological.non.shedder	Overexpressed in ctDNA low-shedders
RAN	-0.433683	7.63031	3.00017	0.00311578	0.0324884	-2.41503	ctDNA.positive - Biological.non.shedder	Overexpressed in ctDNA positives
GALNT16	1.0442	0.0364675	-3.00058	0.0031118	0.0324702	-1.7929	ctDNA.positive - Biological.non.shedder	Overexpressed in ctDNA low-shedders
PSME2	-0.521505	6.40185	3.0024	0.00309428	0.0323106	-2.40802	ctDNA.positive - Biological.non.shedder	Overexpressed in ctDNA positives
HAPLN3	-0.994465	3.29992	3.00315	0.00308751	0.0322773	-2.08911	ctDNA.positive - Biological.non.shedder	Overexpressed in ctDNA positives
KIAA0319L	0.370221	7.22314	-3.00296	0.00308887	0.0322773	-2.40827	ctDNA.positive - Biological.non.shedder	Overexpressed in ctDNA low-shedders
TDG	-0.37165	5.24033	3.00595	0.00306019	0.0320238	-2.33946	ctDNA.positive - Biological.non.shedder	Overexpressed in ctDNA positives
R3HDM1	-0.319259	5.15138	3.00636	0.00305626	0.0320057	-2.33385	ctDNA.positive - Biological.non.shedder	Overexpressed in ctDNA positives
DIABLO	-0.289918	5.23561	3.00674	0.00305267	0.0319913	-2.34161	ctDNA.positive - Biological.non.shedder	Overexpressed in ctDNA positives
BBOF1	0.596329	2.95185	-3.00802	0.00304049	0.0319092	-2.05252	ctDNA.positive - Biological.non.shedder	Overexpressed in ctDNA low-shedders
C1orf50	0.267833	3.50504	-3.00791	0.00304158	0.0319092	-2.13945	ctDNA.positive - Biological.non.shedder	Overexpressed in ctDNA low-shedders
SGSM3	0.413677	5.52223	-3.0078	0.00304264	0.0319092	-2.36359	ctDNA.positive - Biological.non.shedder	Overexpressed in ctDNA low-shedders
U2SURP	-0.308874	7.30915	3.00868	0.0030343	0.0319079	-2.39451	ctDNA.positive - Biological.non.shedder	Overexpressed in ctDNA positives
PLEKHA3	0.386371	5.90216	-3.00851	0.00303591	0.0319079	-2.37627	ctDNA.positive - Biological.non.shedder	Overexpressed in ctDNA low-shedders
DUOX1	1.12845	4.28756	-3.00915	0.00303036	0.0318957	-2.25697	ctDNA.positive - Biological.non.shedder	Overexpressed in ctDNA low-shedders
IGFBP3	-0.945075	7.52816	3.01119	0.0030111	0.0317161	-2.38594	ctDNA.positive - Biological.non.shedder	Overexpressed in ctDNA positives
H3C1	-0.882335	2.64964	3.01291	0.00299447	0.0315638	-1.95445	ctDNA.positive - Biological.non.shedder	Overexpressed in ctDNA positives
PTPN21	0.545719	4.49048	-3.0133	0.00299087	0.0315488	-2.26414	ctDNA.positive - Biological.non.shedder	Overexpressed in ctDNA low-shedders
PRMT5	-0.40859	5.93704	3.01622	0.00296371	0.031285	-2.35361	ctDNA.positive - Biological.non.shedder	Overexpressed in ctDNA positives
ZNF483	0.537974	4.99981	-3.0174	0.00295282	0.0311928	-2.30059	ctDNA.positive - Biological.non.shedder	Overexpressed in ctDNA low-shedders
TNFSF12	0.448372	3.60174	-3.01899	0.00293815	0.0310824	-2.13058	ctDNA.positive - Biological.non.shedder	Overexpressed in ctDNA low-shedders
ACVR1C	-1.08442	0.61628	3.01876	0.00294023	0.0310824	-1.74575	ctDNA.positive - Biological.non.shedder	Overexpressed in ctDNA positives
C8orf34	1.38321	1.18495	-3.01955	0.00293353	0.0310568	-1.80187	ctDNA.positive - Biological.non.shedder	Overexpressed in ctDNA low-shedders
FYCO1	0.425231	6.84142	-3.01989	0.00292985	0.0310406	-2.3617	ctDNA.positive - Biological.non.shedder	Overexpressed in ctDNA low-shedders
TMEM37	0.774184	2.944	-3.02132	0.00291682	0.0309251	-2.00406	ctDNA.positive - Biological.non.shedder	Overexpressed in ctDNA low-shedders
PPP2R5A	0.441206	6.27569	-3.02237	0.00290724	0.030846	-2.34857	ctDNA.positive - Biological.non.shedder	Overexpressed in ctDNA low-shedders
MCAM	-0.884498	5.81347	3.02295	0.00290251	0.0308184	-2.32795	ctDNA.positive - Biological.non.shedder	Overexpressed in ctDNA positives
PGPEP1	0.357182	5.48525	-3.02319	0.00289984	0.0308127	-2.31653	ctDNA.positive - Biological.non.shedder	Overexpressed in ctDNA low-shedders
YBX2	-1.78152	-0.284433	3.02363	0.00289586	0.0307929	-1.73902	ctDNA.positive - Biological.non.shedder	Overexpressed in ctDNA positives
GAB2	0.508287	5.6381	-3.02513	0.00288226	0.0306708	-2.32012	ctDNA.positive - Biological.non.shedder	Overexpressed in ctDNA low-shedders
SMOX	-0.842111	2.96906	3.02572	0.00287693	0.0306366	-1.94783	ctDNA.positive - Biological.non.shedder	Overexpressed in ctDNA positives
POLDIP3	0.313889	6.33315	-3.02605	0.00287398	0.0306277	-2.34039	ctDNA.positive - Biological.non.shedder	Overexpressed in ctDNA low-shedders
ACKR1	1.72272	1.11943	-3.02866	0.00285108	0.0304445	-1.77618	ctDNA.positive - Biological.non.shedder	Overexpressed in ctDNA low-shedders
SARM1	0.495051	4.08569	-3.02839	0.00285295	0.0304445	-2.16941	ctDNA.positive - Biological.non.shedder	Overexpressed in ctDNA low-shedders
ACOXL	1.29448	2.24342	-3.02826	0.0028547	0.0304445	-1.89024	ctDNA.positive - Biological.non.shedder	Overexpressed in ctDNA low-shedders
CLIC5	1.14301	4.3919	-3.02959	0.00284278	0.0304121	-2.20936	ctDNA.positive - Biological.non.shedder	Overexpressed in ctDNA low-shedders
SHMT2	-0.488975	6.06567	3.02929	0.00284492	0.0304121	-2.3212	ctDNA.positive - Biological.non.shedder	Overexpressed in ctDNA positives
ACSM3	1.01433	3.5216	-3.0293	0.00284536	0.0304121	-2.06706	ctDNA.positive - Biological.non.shedder	Overexpressed in ctDNA low-shedders
POU2F3	1.11781	1.47606	-3.03084	0.00283115	0.0303272	-1.79058	ctDNA.positive - Biological.non.shedder	Overexpressed in ctDNA low-shedders
QSOX2	-0.357986	4.80266	3.03187	0.00282199	0.0303115	-2.22965	ctDNA.positive - Biological.non.shedder	Overexpressed in ctDNA positives
GREB1	1.11399	3.24806	-3.03153	0.00282554	0.0303115	-2.02968	ctDNA.positive - Biological.non.shedder	Overexpressed in ctDNA low-shedders
ADIPOR2	-0.372236	6.40456	3.0314	0.00282616	0.0303115	-2.32521	ctDNA.positive - Biological.non.shedder	Overexpressed in ctDNA positives
C12orf76	0.528883	3.32132	-3.03124	0.0028276	0.0303115	-2.03235	ctDNA.positive - Biological.non.shedder	Overexpressed in ctDNA low-shedders
SGMS2	0.657818	7.02632	-3.03225	0.00281919	0.030311	-2.32461	ctDNA.positive - Biological.non.shedder	Overexpressed in ctDNA low-shedders
ADPRHL1	0.860303	1.74126	-3.03315	0.0028107	0.0302421	-1.80473	ctDNA.positive - Biological.non.shedder	Overexpressed in ctDNA low-shedders
FAM161B	0.465966	3.22166	-3.03344	0.00280816	0.0302372	-2.02379	ctDNA.positive - Biological.non.shedder	Overexpressed in ctDNA low-shedders
GPR108	0.330163	5.69076	-3.03501	0.00279432	0.0301106	-2.2937	ctDNA.positive - Biological.non.shedder	Overexpressed in ctDNA low-shedders
EIF3L	0.430439	7.5099	-3.03527	0.00279206	0.0301086	-2.31319	ctDNA.positive - Biological.non.shedder	Overexpressed in ctDNA low-shedders
BCKDHB	0.416232	4.2454	-3.03631	0.00278296	0.0300665	-2.16815	ctDNA.positive - Biological.non.shedder	Overexpressed in ctDNA low-shedders
CATSPERE	0.800303	0.225002	-3.03612	0.00278461	0.0300665	-1.69965	ctDNA.positive - Biological.non.shedder	Overexpressed in ctDNA low-shedders
DYNLL1	-0.390567	5.99091	3.03604	0.00278536	0.0300665	-2.30124	ctDNA.positive - Biological.non.shedder	Overexpressed in ctDNA positives
TNFAIP6	-1.12965	1.61769	3.03595	0.00278608	0.0300665	-1.7586	ctDNA.positive - Biological.non.shedder	Overexpressed in ctDNA positives
IRX2	1.87098	2.93506	-3.03828	0.00276632	0.0299477	-1.97311	ctDNA.positive - Biological.non.shedder	Overexpressed in ctDNA low-shedders
HOXD1	1.68097	1.71243	-3.03822	0.00276682	0.0299477	-1.79443	ctDNA.positive - Biological.non.shedder	Overexpressed in ctDNA low-shedders
ARMC2	0.65842	2.07926	-3.0391	0.00275873	0.0299049	-1.83208	ctDNA.positive - Biological.non.shedder	Overexpressed in ctDNA low-shedders
LARP1B	-0.354222	5.18515	3.03939	0.0027562	0.0299037	-2.24344	ctDNA.positive - Biological.non.shedder	Overexpressed in ctDNA positives
DDX23	-0.31491	6.95306	3.03935	0.00275656	0.0299037	-2.30847	ctDNA.positive - Biological.non.shedder	Overexpressed in ctDNA positives
B3GNT5	-0.632518	5.57258	3.04108	0.0027421	0.0298446	-2.26341	ctDNA.positive - Biological.non.shedder	Overexpressed in ctDNA positives
MSI2	0.426004	6.70627	-3.041	0.00274225	0.0298446	-2.30072	ctDNA.positive - Biological.non.shedder	Overexpressed in ctDNA low-shedders
GEMIN8	0.381277	3.49389	-3.04089	0.00274323	0.0298446	-2.04638	ctDNA.positive - Biological.non.shedder	Overexpressed in ctDNA low-shedders
AQP9	-0.972042	2.9219	3.04083	0.00274422	0.0298446	-1.9136	ctDNA.positive - Biological.non.shedder	Overexpressed in ctDNA positives
HABP2	2.11589	2.8689	-3.04074	0.00274504	0.0298446	-1.94156	ctDNA.positive - Biological.non.shedder	Overexpressed in ctDNA low-shedders
BMP1	-0.742393	5.13151	3.04067	0.00274565	0.0298446	-2.22995	ctDNA.positive - Biological.non.shedder	Overexpressed in ctDNA positives
MAP6D1	-0.808844	0.549034	3.04045	0.00274701	0.0298446	-1.69094	ctDNA.positive - Biological.non.shedder	Overexpressed in ctDNA positives
WDR43	-0.350109	6.13606	3.04411	0.00271558	0.0297276	-2.28137	ctDNA.positive - Biological.non.shedder	Overexpressed in ctDNA positives
BTBD7	0.283256	6.15112	-3.04411	0.0027156	0.0297276	-2.28485	ctDNA.positive - Biological.non.shedder	Overexpressed in ctDNA low-shedders
SNRPG	-0.458677	4.88675	3.04401	0.00271645	0.0297276	-2.20352	ctDNA.positive - Biological.non.shedder	Overexpressed in ctDNA positives
CLEC3B	1.02786	1.16096	-3.04398	0.00271672	0.0297276	-1.72618	ctDNA.positive - Biological.non.shedder	Overexpressed in ctDNA low-shedders
H4C8	-0.562945	4.50974	3.04377	0.0027185	0.0297276	-2.1621	ctDNA.positive - Biological.non.shedder	Overexpressed in ctDNA positives
ATP11A	0.854301	9.14585	-3.04358	0.00272064	0.0297276	-2.25274	ctDNA.positive - Biological.non.shedder	Overexpressed in ctDNA low-shedders
KIF24	-0.585503	3.28593	3.04337	0.00272188	0.0297276	-1.97381	ctDNA.positive - Biological.non.shedder	Overexpressed in ctDNA positives
PTCHD4	1.1371	0.686716	-3.04585	0.00270074	0.0296529	-1.6966	ctDNA.positive - Biological.non.shedder	Overexpressed in ctDNA low-shedders
C1QL3	0.996776	0.445808	-3.04684	0.00269235	0.0296242	-1.68276	ctDNA.positive - Biological.non.shedder	Overexpressed in ctDNA low-shedders
FAM83A	-1.00797	6.47915	3.04658	0.00269507	0.0296242	-2.28016	ctDNA.positive - Biological.non.shedder	Overexpressed in ctDNA positives
PIGM	0.357471	5.30155	-3.0464	0.00269608	0.0296242	-2.23786	ctDNA.positive - Biological.non.shedder	Overexpressed in ctDNA low-shedders
SERPINB5	-2.90136	0.809006	3.04719	0.00268993	0.0296239	-1.66893	ctDNA.positive - Biological.non.shedder	Overexpressed in ctDNA positives
PPIF	-0.449695	5.1591	3.04977	0.00266763	0.0294006	-2.21155	ctDNA.positive - Biological.non.shedder	Overexpressed in ctDNA positives
ZC2HC1C	0.557427	1.7478	-3.05032	0.00266304	0.0293724	-1.76058	ctDNA.positive - Biological.non.shedder	Overexpressed in ctDNA low-shedders
PTP4A1	0.655207	8.25196	-3.05098	0.00265796	0.0293387	-2.25507	ctDNA.positive - Biological.non.shedder	Overexpressed in ctDNA low-shedders
HARS1	-0.270034	5.50515	3.05131	0.00265474	0.0293254	-2.23409	ctDNA.positive - Biological.non.shedder	Overexpressed in ctDNA positives
C3	1.01405	9.54754	-3.05348	0.00263715	0.0291733	-2.20945	ctDNA.positive - Biological.non.shedder	Overexpressed in ctDNA low-shedders
SMIM13	-0.403072	4.24084	3.0532	0.00263895	0.0291733	-2.10086	ctDNA.positive - Biological.non.shedder	Overexpressed in ctDNA positives
SMCHD1	-0.339155	7.39913	3.05376	0.00263432	0.0291665	-2.26508	ctDNA.positive - Biological.non.shedder	Overexpressed in ctDNA positives
RIMS3	0.681242	3.70594	-3.05414	0.00263121	0.0291551	-2.05113	ctDNA.positive - Biological.non.shedder	Overexpressed in ctDNA low-shedders
MPP7	0.66552	6.24641	-3.05418	0.00263128	0.0291551	-2.25559	ctDNA.positive - Biological.non.shedder	Overexpressed in ctDNA low-shedders
CAPN13	1.4235	3.92932	-3.05839	0.00259659	0.0288148	-2.066	ctDNA.positive - Biological.non.shedder	Overexpressed in ctDNA low-shedders
BCAM	1.05599	7.10583	-3.05941	0.00258821	0.0287438	-2.24334	ctDNA.positive - Biological.non.shedder	Overexpressed in ctDNA low-shedders
LSG1	-0.347288	5.80627	3.05963	0.00258595	0.0287407	-2.22555	ctDNA.positive - Biological.non.shedder	Overexpressed in ctDNA positives
ARID5B	0.493514	7.05463	-3.06066	0.00257755	0.0286723	-2.24428	ctDNA.positive - Biological.non.shedder	Overexpressed in ctDNA low-shedders
TTL	-0.400903	5.57355	3.06063	0.00257782	0.0286723	-2.20882	ctDNA.positive - Biological.non.shedder	Overexpressed in ctDNA positives
NBN	-0.388436	6.44441	3.06182	0.00256813	0.0286084	-2.23958	ctDNA.positive - Biological.non.shedder	Overexpressed in ctDNA positives
ST8SIA6	1.12364	0.668203	-3.06239	0.00256352	0.028579	-1.64831	ctDNA.positive - Biological.non.shedder	Overexpressed in ctDNA low-shedders
GOLPH3L	0.414055	6.15333	-3.06342	0.00255521	0.0285083	-2.22778	ctDNA.positive - Biological.non.shedder	Overexpressed in ctDNA low-shedders
PNP	-0.547544	5.39259	3.06397	0.00255076	0.0284805	-2.18622	ctDNA.positive - Biological.non.shedder	Overexpressed in ctDNA positives
NCALD	0.799475	4.03592	-3.0647	0.00254532	0.0284417	-2.06965	ctDNA.positive - Biological.non.shedder	Overexpressed in ctDNA low-shedders
DST	-0.736817	8.83818	3.06516	0.00254169	0.028423	-2.20434	ctDNA.positive - Biological.non.shedder	Overexpressed in ctDNA positives
PTS	-0.474324	2.96036	3.06592	0.0025351	0.028382	-1.85984	ctDNA.positive - Biological.non.shedder	Overexpressed in ctDNA positives
ZMAT5	0.466464	3.42066	-3.0658	0.00253606	0.028382	-1.9613	ctDNA.positive - Biological.non.shedder	Overexpressed in ctDNA low-shedders
RHOF	-0.788496	5.08748	3.06727	0.00252477	0.0282992	-2.14629	ctDNA.positive - Biological.non.shedder	Overexpressed in ctDNA positives
CAT	0.477032	6.31712	-3.0676	0.00252161	0.0282862	-2.21991	ctDNA.positive - Biological.non.shedder	Overexpressed in ctDNA low-shedders
NEK5	0.883503	1.65984	-3.0676	0.00252165	0.0282862	-1.70294	ctDNA.positive - Biological.non.shedder	Overexpressed in ctDNA low-shedders
FMO4	0.645899	1.96861	-3.06832	0.00251588	0.0282652	-1.73178	ctDNA.positive - Biological.non.shedder	Overexpressed in ctDNA low-shedders
ZC3H6	0.393768	5.7098	-3.07065	0.00249741	0.0280895	-2.19341	ctDNA.positive - Biological.non.shedder	Overexpressed in ctDNA low-shedders
MAP3K4	-0.32658	5.41429	3.07054	0.00249831	0.0280895	-2.17376	ctDNA.positive - Biological.non.shedder	Overexpressed in ctDNA positives
TMEM38B	-0.650363	3.22189	3.07115	0.00249344	0.0280783	-1.87776	ctDNA.positive - Biological.non.shedder	Overexpressed in ctDNA positives
KMT2E	0.302744	7.32183	-3.07171	0.00248902	0.0280503	-2.21168	ctDNA.positive - Biological.non.shedder	Overexpressed in ctDNA low-shedders
RBSN	0.312272	6.08015	-3.07252	0.00248269	0.0280007	-2.2015	ctDNA.positive - Biological.non.shedder	Overexpressed in ctDNA low-shedders
SRCIN1	1.08879	2.77601	-3.07414	0.00247043	0.0278841	-1.83196	ctDNA.positive - Biological.non.shedder	Overexpressed in ctDNA low-shedders
LMF1	0.617489	3.44455	-3.07638	0.00245248	0.0277166	-1.93793	ctDNA.positive - Biological.non.shedder	Overexpressed in ctDNA low-shedders
CFAP52	1.79519	-0.666626	-3.07625	0.00245368	0.0277166	-1.59579	ctDNA.positive - Biological.non.shedder	Overexpressed in ctDNA low-shedders
WDR53	-0.345827	3.1394	3.07768	0.00244235	0.0276317	-1.86041	ctDNA.positive - Biological.non.shedder	Overexpressed in ctDNA positives
UBALD2	-0.460333	4.76765	3.07985	0.00242566	0.0274643	-2.08952	ctDNA.positive - Biological.non.shedder	Overexpressed in ctDNA positives
GNLY	-1.17882	1.83413	3.0807	0.00241931	0.0274138	-1.66193	ctDNA.positive - Biological.non.shedder	Overexpressed in ctDNA positives
TMEM158	-1.50503	0.284904	3.08107	0.00241627	0.0274008	-1.57875	ctDNA.positive - Biological.non.shedder	Overexpressed in ctDNA positives
LCA5	0.565184	3.74816	-3.08209	0.00240846	0.027379	-1.97026	ctDNA.positive - Biological.non.shedder	Overexpressed in ctDNA low-shedders
CEP295	-0.326815	5.69638	3.08178	0.00241085	0.027379	-2.1565	ctDNA.positive - Biological.non.shedder	Overexpressed in ctDNA positives
DYRK1A	0.251273	7.04753	-3.0817	0.0024114	0.027379	-2.18509	ctDNA.positive - Biological.non.shedder	Overexpressed in ctDNA low-shedders
ATR	-0.323453	6.51661	3.08157	0.00241246	0.027379	-2.18354	ctDNA.positive - Biological.non.shedder	Overexpressed in ctDNA positives
PHKB	0.345999	6.74127	-3.08416	0.00239265	0.0272394	-2.17757	ctDNA.positive - Biological.non.shedder	Overexpressed in ctDNA low-shedders
CYBRD1	0.852224	6.82429	-3.08569	0.00238151	0.0271338	-2.16995	ctDNA.positive - Biological.non.shedder	Overexpressed in ctDNA low-shedders
EIF5A	-0.360464	7.53425	3.08608	0.00237815	0.0271168	-2.17033	ctDNA.positive - Biological.non.shedder	Overexpressed in ctDNA positives
DGCR2	0.497165	7.20408	-3.08794	0.00236409	0.0269778	-2.16457	ctDNA.positive - Biological.non.shedder	Overexpressed in ctDNA low-shedders
NHSL1	0.689162	5.20472	-3.08933	0.00235413	0.0268853	-2.10994	ctDNA.positive - Biological.non.shedder	Overexpressed in ctDNA low-shedders
SEMA6B	-1.02723	2.45535	3.09025	0.00234695	0.0268244	-1.70392	ctDNA.positive - Biological.non.shedder	Overexpressed in ctDNA positives
BAIAP2L2	-1.41987	0.549341	3.09184	0.00233498	0.0267243	-1.55198	ctDNA.positive - Biological.non.shedder	Overexpressed in ctDNA positives
ZSCAN31	0.872718	4.2789	-3.09171	0.00233635	0.0267243	-2.01271	ctDNA.positive - Biological.non.shedder	Overexpressed in ctDNA low-shedders
ZBTB42	0.601633	4.20382	-3.09217	0.00233254	0.0267229	-2.00888	ctDNA.positive - Biological.non.shedder	Overexpressed in ctDNA low-shedders
OCLN	0.655967	7.45852	-3.09279	0.00232835	0.0266959	-2.14721	ctDNA.positive - Biological.non.shedder	Overexpressed in ctDNA low-shedders
TMEM132D	2.11667	-0.229103	-3.09384	0.00232056	0.026677	-1.54571	ctDNA.positive - Biological.non.shedder	Overexpressed in ctDNA low-shedders
MORF4L2	-0.344286	7.63634	3.09364	0.00232159	0.026677	-2.14685	ctDNA.positive - Biological.non.shedder	Overexpressed in ctDNA positives
LDB1	0.407155	6.26089	-3.09339	0.00232343	0.026677	-2.14558	ctDNA.positive - Biological.non.shedder	Overexpressed in ctDNA low-shedders
KIAA0586	-0.333648	5.28284	3.0932	0.00232485	0.026677	-2.09844	ctDNA.positive - Biological.non.shedder	Overexpressed in ctDNA positives
PPFIA4	-1.25799	2.23198	3.09503	0.00231181	0.0266115	-1.64263	ctDNA.positive - Biological.non.shedder	Overexpressed in ctDNA positives
DDX60L	-0.608689	5.99453	3.09613	0.00230376	0.0265409	-2.12832	ctDNA.positive - Biological.non.shedder	Overexpressed in ctDNA positives
TRIM16	-0.574919	5.18005	3.09606	0.00230385	0.0265409	-2.07308	ctDNA.positive - Biological.non.shedder	Overexpressed in ctDNA positives
GSPT1	0.325808	7.71969	-3.09849	0.00228605	0.0263899	-2.12914	ctDNA.positive - Biological.non.shedder	Overexpressed in ctDNA low-shedders
ABAT	0.857323	4.2053	-3.0984	0.0022871	0.0263899	-1.98832	ctDNA.positive - Biological.non.shedder	Overexpressed in ctDNA low-shedders
CBS	-0.948114	4.33312	3.10021	0.00227395	0.02628	-1.95	ctDNA.positive - Biological.non.shedder	Overexpressed in ctDNA positives
SULF2	-0.938067	5.14043	3.10117	0.00226703	0.0262209	-2.05353	ctDNA.positive - Biological.non.shedder	Overexpressed in ctDNA positives
USP44	1.10862	2.28597	-3.10153	0.00226443	0.0262117	-1.67407	ctDNA.positive - Biological.non.shedder	Overexpressed in ctDNA low-shedders
UIMC1	-0.37631	4.41661	3.10205	0.00226024	0.0261842	-1.98796	ctDNA.positive - Biological.non.shedder	Overexpressed in ctDNA positives
TTC30B	0.43634	3.73428	-3.10409	0.00224553	0.0260815	-1.90067	ctDNA.positive - Biological.non.shedder	Overexpressed in ctDNA low-shedders
RCAN2	0.989401	3.49834	-3.10366	0.00224905	0.0260815	-1.87182	ctDNA.positive - Biological.non.shedder	Overexpressed in ctDNA low-shedders
GGTLC1	2.08206	0.857814	-3.1036	0.00224949	0.0260815	-1.55312	ctDNA.positive - Biological.non.shedder	Overexpressed in ctDNA low-shedders
COL5A2	-1.16618	7.94176	3.10359	0.00224958	0.0260815	-2.11412	ctDNA.positive - Biological.non.shedder	Overexpressed in ctDNA positives
GPATCH1	-0.381495	4.0701	3.10469	0.00224123	0.026068	-1.92659	ctDNA.positive - Biological.non.shedder	Overexpressed in ctDNA positives
CDKL5	0.525864	5.61935	-3.10608	0.00223131	0.0259734	-2.08555	ctDNA.positive - Biological.non.shedder	Overexpressed in ctDNA low-shedders
PRTFDC1	-0.688294	2.78725	3.10678	0.00222637	0.0259368	-1.70724	ctDNA.positive - Biological.non.shedder	Overexpressed in ctDNA positives
PPP2R5C	0.324905	6.82002	-3.10707	0.00222426	0.025933	-2.11128	ctDNA.positive - Biological.non.shedder	Overexpressed in ctDNA low-shedders
PSMG3	-0.37546	4.76155	3.11077	0.00219813	0.025649	-1.9986	ctDNA.positive - Biological.non.shedder	Overexpressed in ctDNA positives
CTNNBL1	-0.280995	5.00093	3.11108	0.00219595	0.0256442	-2.02455	ctDNA.positive - Biological.non.shedder	Overexpressed in ctDNA positives
PKM	-0.448239	9.83956	3.11149	0.00219307	0.0256311	-2.04243	ctDNA.positive - Biological.non.shedder	Overexpressed in ctDNA positives
HPRT1	-0.627854	3.9726	3.11379	0.00217703	0.0254691	-1.88507	ctDNA.positive - Biological.non.shedder	Overexpressed in ctDNA positives
KLRC1	-1.33388	-0.561761	3.11373	0.00217745	0.0254691	-1.51139	ctDNA.positive - Biological.non.shedder	Overexpressed in ctDNA positives
DUSP5	-0.881791	4.88451	3.11492	0.00216963	0.0254187	-1.99721	ctDNA.positive - Biological.non.shedder	Overexpressed in ctDNA positives
S100A4	-0.950041	5.38346	3.11534	0.0021667	0.0254049	-2.03311	ctDNA.positive - Biological.non.shedder	Overexpressed in ctDNA positives
TMEM132A	-0.976137	5.10308	3.1178	0.00214971	0.0252261	-1.9974	ctDNA.positive - Biological.non.shedder	Overexpressed in ctDNA positives
TOB1	0.658624	5.71688	-3.11819	0.00214698	0.0252144	-2.05265	ctDNA.positive - Biological.non.shedder	Overexpressed in ctDNA low-shedders
MREG	0.411227	4.75033	-3.12005	0.00213383	0.0250803	-1.98132	ctDNA.positive - Biological.non.shedder	Overexpressed in ctDNA low-shedders
MRPS5	-0.306798	5.40775	3.12128	0.00212546	0.0250312	-2.02334	ctDNA.positive - Biological.non.shedder	Overexpressed in ctDNA positives
ALAD	0.355248	5.30174	-3.12111	0.00212661	0.0250312	-2.02351	ctDNA.positive - Biological.non.shedder	Overexpressed in ctDNA low-shedders
PARL	-0.379473	4.64124	3.12103	0.00212712	0.0250312	-1.95815	ctDNA.positive - Biological.non.shedder	Overexpressed in ctDNA positives
LIMS2	0.777565	2.2646	-3.12091	0.00212793	0.0250312	-1.63143	ctDNA.positive - Biological.non.shedder	Overexpressed in ctDNA low-shedders
TMX4	0.512431	6.65121	-3.12413	0.00210612	0.0248726	-2.05964	ctDNA.positive - Biological.non.shedder	Overexpressed in ctDNA low-shedders
AAAS	-0.301443	4.75455	3.12391	0.00210759	0.0248726	-1.96033	ctDNA.positive - Biological.non.shedder	Overexpressed in ctDNA positives
SCFD1	-0.362936	5.91961	3.12458	0.00210305	0.0248595	-2.04147	ctDNA.positive - Biological.non.shedder	Overexpressed in ctDNA positives
PRORP	-0.411601	5.7963	3.12547	0.00209706	0.024837	-2.0343	ctDNA.positive - Biological.non.shedder	Overexpressed in ctDNA positives
IRAK1BP1	0.566228	2.83785	-3.12545	0.00209718	0.024837	-1.6948	ctDNA.positive - Biological.non.shedder	Overexpressed in ctDNA low-shedders
EXOSC2	-0.33298	4.49171	3.12533	0.00209802	0.024837	-1.92831	ctDNA.positive - Biological.non.shedder	Overexpressed in ctDNA positives
SLC16A11	1.09195	-0.258585	-3.12521	0.00209881	0.024837	-1.46352	ctDNA.positive - Biological.non.shedder	Overexpressed in ctDNA low-shedders
CFAP73	1.92451	-1.09056	-3.12514	0.00209938	0.024837	-1.48978	ctDNA.positive - Biological.non.shedder	Overexpressed in ctDNA low-shedders
SEC63	0.360957	6.561	-3.12512	0.00209943	0.024837	-2.05692	ctDNA.positive - Biological.non.shedder	Overexpressed in ctDNA low-shedders
PGAP3	0.464324	5.50745	-3.12801	0.00208001	0.0247283	-2.01566	ctDNA.positive - Biological.non.shedder	Overexpressed in ctDNA low-shedders
PSMB5	-0.454817	6.17622	3.12845	0.00207707	0.0247147	-2.03835	ctDNA.positive - Biological.non.shedder	Overexpressed in ctDNA positives
CFAP126	2.10329	-1.01723	-3.1285	0.00207717	0.0247147	-1.47233	ctDNA.positive - Biological.non.shedder	Overexpressed in ctDNA low-shedders
RECQL	-0.510219	5.73623	3.12926	0.0020717	0.0247101	-2.01851	ctDNA.positive - Biological.non.shedder	Overexpressed in ctDNA positives
LRRC42	-0.410326	4.57958	3.12901	0.00207337	0.0247101	-1.92938	ctDNA.positive - Biological.non.shedder	Overexpressed in ctDNA positives
NME1	-0.546357	5.94144	3.1298	0.0020681	0.0246879	-2.02485	ctDNA.positive - Biological.non.shedder	Overexpressed in ctDNA positives
SLC20A1	-0.57124	6.49595	3.1304	0.00206434	0.0246633	-2.04065	ctDNA.positive - Biological.non.shedder	Overexpressed in ctDNA positives
XPNPEP3	0.348624	5.60794	-3.13156	0.00205643	0.024589	-2.01183	ctDNA.positive - Biological.non.shedder	Overexpressed in ctDNA low-shedders
FOXA2	1.69588	2.83732	-3.1341	0.00204015	0.0244145	-1.68103	ctDNA.positive - Biological.non.shedder	Overexpressed in ctDNA low-shedders
SKP2	-0.582971	4.57051	3.13595	0.00202763	0.0242847	-1.89586	ctDNA.positive - Biological.non.shedder	Overexpressed in ctDNA positives
ZBTB16	1.26301	4.39648	-3.13654	0.00202423	0.024264	-1.90202	ctDNA.positive - Biological.non.shedder	Overexpressed in ctDNA low-shedders
CMC2	-0.390029	3.83489	3.1376	0.00201693	0.0242148	-1.80218	ctDNA.positive - Biological.non.shedder	Overexpressed in ctDNA positives
MRTO4	-0.341857	5.09649	3.13736	0.00201846	0.0242148	-1.95604	ctDNA.positive - Biological.non.shedder	Overexpressed in ctDNA positives
HBA1	1.71278	0.675658	-3.13799	0.00201482	0.0242113	-1.44216	ctDNA.positive - Biological.non.shedder	Overexpressed in ctDNA low-shedders
CASS4	0.60693	2.81505	-3.13822	0.00201291	0.0242083	-1.66351	ctDNA.positive - Biological.non.shedder	Overexpressed in ctDNA low-shedders
MS4A2	1.32037	0.739229	-3.13974	0.00200303	0.0241095	-1.44156	ctDNA.positive - Biological.non.shedder	Overexpressed in ctDNA low-shedders
NDUFA9	-0.439774	5.50134	3.14095	0.00199527	0.0240468	-1.97066	ctDNA.positive - Biological.non.shedder	Overexpressed in ctDNA positives
RNF185	0.288497	5.36732	-3.14081	0.00199617	0.0240468	-1.96956	ctDNA.positive - Biological.non.shedder	Overexpressed in ctDNA low-shedders
SF3A1	0.313132	6.88623	-3.14162	0.00199099	0.0240244	-2.01027	ctDNA.positive - Biological.non.shedder	Overexpressed in ctDNA low-shedders
PLIN3	-0.515098	5.87978	3.14283	0.00198322	0.0239506	-1.98555	ctDNA.positive - Biological.non.shedder	Overexpressed in ctDNA positives
H3C11	-0.925492	2.96504	3.14409	0.00197542	0.0238912	-1.63767	ctDNA.positive - Biological.non.shedder	Overexpressed in ctDNA positives
DAAM2	1.02532	4.52232	-3.14393	0.00197666	0.0238912	-1.90102	ctDNA.positive - Biological.non.shedder	Overexpressed in ctDNA low-shedders
MVB12B	0.582805	4.78653	-3.14443	0.00197302	0.023887	-1.9171	ctDNA.positive - Biological.non.shedder	Overexpressed in ctDNA low-shedders
MYO19	-0.383179	5.83014	3.14503	0.00196924	0.0238612	-1.97675	ctDNA.positive - Biological.non.shedder	Overexpressed in ctDNA positives
TWIST1	-1.92666	-0.827249	3.14542	0.00196675	0.023851	-1.45212	ctDNA.positive - Biological.non.shedder	Overexpressed in ctDNA positives
JHY	0.763922	2.8672	-3.14676	0.00195829	0.0237829	-1.64286	ctDNA.positive - Biological.non.shedder	Overexpressed in ctDNA low-shedders
CRELD2	0.506967	5.13655	-3.14656	0.0019595	0.0237829	-1.93904	ctDNA.positive - Biological.non.shedder	Overexpressed in ctDNA low-shedders
CDK2AP2	0.555558	5.40966	-3.14731	0.0019548	0.0237656	-1.9535	ctDNA.positive - Biological.non.shedder	Overexpressed in ctDNA low-shedders
AMY2B	0.87205	3.34484	-3.14768	0.0019529	0.0237624	-1.71973	ctDNA.positive - Biological.non.shedder	Overexpressed in ctDNA low-shedders
TPM4	-0.536284	8.518	3.14838	0.00194805	0.0237234	-1.96985	ctDNA.positive - Biological.non.shedder	Overexpressed in ctDNA positives
DHX36	-0.311069	6.39715	3.15072	0.00193343	0.02362	-1.9795	ctDNA.positive - Biological.non.shedder	Overexpressed in ctDNA positives
DDIT3	-0.611418	3.96737	3.15043	0.0019352	0.02362	-1.76298	ctDNA.positive - Biological.non.shedder	Overexpressed in ctDNA positives
HYLS1	-0.463665	2.63444	3.15018	0.00193678	0.02362	-1.56614	ctDNA.positive - Biological.non.shedder	Overexpressed in ctDNA positives
FBXO25	0.540012	5.48784	-3.15	0.00193794	0.02362	-1.9481	ctDNA.positive - Biological.non.shedder	Overexpressed in ctDNA low-shedders
EEF1AKMT4	-0.577857	2.5704	3.15292	0.00191975	0.0234772	-1.54858	ctDNA.positive - Biological.non.shedder	Overexpressed in ctDNA positives
SCP2	0.414145	6.6889	-3.15368	0.001915	0.0234511	-1.97359	ctDNA.positive - Biological.non.shedder	Overexpressed in ctDNA low-shedders
NOD1	0.570577	5.33485	-3.15353	0.00191599	0.0234511	-1.92992	ctDNA.positive - Biological.non.shedder	Overexpressed in ctDNA low-shedders
BAG1	0.454825	5.50719	-3.15469	0.00190879	0.0234131	-1.93562	ctDNA.positive - Biological.non.shedder	Overexpressed in ctDNA low-shedders
C4BPA	2.27919	5.58598	-3.15461	0.00190966	0.0234131	-1.914	ctDNA.positive - Biological.non.shedder	Overexpressed in ctDNA low-shedders
STX1A	-0.721463	3.21548	3.15513	0.00190606	0.0234086	-1.63846	ctDNA.positive - Biological.non.shedder	Overexpressed in ctDNA positives
ATP13A4	1.73156	5.61993	-3.15601	0.00190108	0.0233672	-1.93203	ctDNA.positive - Biological.non.shedder	Overexpressed in ctDNA low-shedders
IPO8	-0.38403	6.302	3.15728	0.0018929	0.0232863	-1.95754	ctDNA.positive - Biological.non.shedder	Overexpressed in ctDNA positives
TESMIN	-1.61388	0.358271	3.15796	0.00188874	0.023255	-1.37633	ctDNA.positive - Biological.non.shedder	Overexpressed in ctDNA positives
FKBP3	-0.491407	4.95963	3.15926	0.0018808	0.0231769	-1.87945	ctDNA.positive - Biological.non.shedder	Overexpressed in ctDNA positives
TPST2	0.493441	4.92529	-3.15957	0.00187888	0.0231729	-1.88106	ctDNA.positive - Biological.non.shedder	Overexpressed in ctDNA low-shedders
MESP1	1.0237	0.712254	-3.15993	0.00187675	0.0231663	-1.38229	ctDNA.positive - Biological.non.shedder	Overexpressed in ctDNA low-shedders
AP2S1	-0.423352	5.08422	3.16066	0.0018723	0.023131	-1.88571	ctDNA.positive - Biological.non.shedder	Overexpressed in ctDNA positives
TRIM35	0.330513	4.41469	-3.16135	0.00186814	0.0230993	-1.82625	ctDNA.positive - Biological.non.shedder	Overexpressed in ctDNA low-shedders
RGN	0.945348	1.44431	-3.16238	0.00186193	0.0230422	-1.4286	ctDNA.positive - Biological.non.shedder	Overexpressed in ctDNA low-shedders
PSMD13	-0.360618	6.34201	3.16272	0.00185987	0.0230363	-1.94337	ctDNA.positive - Biological.non.shedder	Overexpressed in ctDNA positives
YPEL1	0.648614	3.6884	-3.16377	0.00185355	0.0229791	-1.72457	ctDNA.positive - Biological.non.shedder	Overexpressed in ctDNA low-shedders
LPAR3	1.75249	0.641705	-3.16382	0.00185366	0.0229791	-1.37501	ctDNA.positive - Biological.non.shedder	Overexpressed in ctDNA low-shedders
DIP2B	-0.307861	6.97238	3.1649	0.00184677	0.0229572	-1.94322	ctDNA.positive - Biological.non.shedder	Overexpressed in ctDNA positives
POLR3A	-0.289515	5.64239	3.16489	0.00184681	0.0229572	-1.91061	ctDNA.positive - Biological.non.shedder	Overexpressed in ctDNA positives
RPS6KA3	0.444596	7.66218	-3.16477	0.00184754	0.0229572	-1.93462	ctDNA.positive - Biological.non.shedder	Overexpressed in ctDNA low-shedders
SETDB2	0.410346	3.64072	-3.16457	0.00184873	0.0229572	-1.71091	ctDNA.positive - Biological.non.shedder	Overexpressed in ctDNA low-shedders
PAK1IP1	-0.405863	4.1283	3.16594	0.00184059	0.0229346	-1.75975	ctDNA.positive - Biological.non.shedder	Overexpressed in ctDNA positives
DRAM1	0.759292	6.63636	-3.1671	0.00183408	0.0228732	-1.93163	ctDNA.positive - Biological.non.shedder	Overexpressed in ctDNA low-shedders
RAB36	0.937056	3.02196	-3.16762	0.00183098	0.0228542	-1.61837	ctDNA.positive - Biological.non.shedder	Overexpressed in ctDNA low-shedders
SLC44A2	0.371955	7.36367	-3.16807	0.0018279	0.0228353	-1.92933	ctDNA.positive - Biological.non.shedder	Overexpressed in ctDNA low-shedders
AXIN2	0.922918	4.35879	-3.16902	0.00182269	0.0227899	-1.7991	ctDNA.positive - Biological.non.shedder	Overexpressed in ctDNA low-shedders
HNRNPH1	-0.27214	7.86962	3.16977	0.00181787	0.0227492	-1.91967	ctDNA.positive - Biological.non.shedder	Overexpressed in ctDNA positives
TNRC6B	0.310022	7.59774	-3.1708	0.00181181	0.022693	-1.91812	ctDNA.positive - Biological.non.shedder	Overexpressed in ctDNA low-shedders
BCAR3	-0.63491	4.63465	3.17153	0.00180759	0.0226597	-1.80628	ctDNA.positive - Biological.non.shedder	Overexpressed in ctDNA positives
PGF	-0.924514	1.93796	3.17303	0.00179874	0.0225683	-1.41832	ctDNA.positive - Biological.non.shedder	Overexpressed in ctDNA positives
LARS2	-0.290475	5.05155	3.17403	0.00179294	0.022515	-1.84592	ctDNA.positive - Biological.non.shedder	Overexpressed in ctDNA positives
CISH	0.662925	4.90704	-3.1748	0.00178882	0.0224827	-1.83843	ctDNA.positive - Biological.non.shedder	Overexpressed in ctDNA low-shedders
SPATA17	0.927714	1.26654	-3.1763	0.00177975	0.0223881	-1.37246	ctDNA.positive - Biological.non.shedder	Overexpressed in ctDNA low-shedders
TDRD10	1.31154	0.80743	-3.1776	0.00177227	0.0223134	-1.33779	ctDNA.positive - Biological.non.shedder	Overexpressed in ctDNA low-shedders
JMJD8	0.41601	5.62944	-3.17952	0.00176121	0.0222013	-1.87023	ctDNA.positive - Biological.non.shedder	Overexpressed in ctDNA low-shedders
IL17RA	0.377111	5.70202	-3.17941	0.00176184	0.0222013	-1.8748	ctDNA.positive - Biological.non.shedder	Overexpressed in ctDNA low-shedders
SYT15	1.10147	2.97634	-3.18069	0.00175495	0.0221613	-1.56734	ctDNA.positive - Biological.non.shedder	Overexpressed in ctDNA low-shedders
CA3	1.22958	-0.248162	-3.18051	0.0017556	0.0221613	-1.31714	ctDNA.positive - Biological.non.shedder	Overexpressed in ctDNA low-shedders
BDH2	0.479993	4.39787	-3.1812	0.00175163	0.0221496	-1.76476	ctDNA.positive - Biological.non.shedder	Overexpressed in ctDNA low-shedders
DNAH10	1.6228	2.03717	-3.18217	0.00174652	0.0221042	-1.41908	ctDNA.positive - Biological.non.shedder	Overexpressed in ctDNA low-shedders
CTPS1	-0.45261	5.04108	3.18425	0.00173434	0.0219693	-1.80932	ctDNA.positive - Biological.non.shedder	Overexpressed in ctDNA positives
GLS2	1.02028	1.87863	-3.1849	0.00173072	0.0219426	-1.40264	ctDNA.positive - Biological.non.shedder	Overexpressed in ctDNA low-shedders
CCDC88A	-0.502833	6.54075	3.18743	0.00171648	0.0217811	-1.87267	ctDNA.positive - Biological.non.shedder	Overexpressed in ctDNA positives
PLPP4	-2.33703	-0.880385	3.18955	0.00170505	0.021675	-1.34992	ctDNA.positive - Biological.non.shedder	Overexpressed in ctDNA positives
GANC	0.554178	5.21588	-3.18924	0.00170642	0.021675	-1.81956	ctDNA.positive - Biological.non.shedder	Overexpressed in ctDNA low-shedders
SNAI1	-1.07156	1.33537	3.1892	0.00170662	0.021675	-1.31652	ctDNA.positive - Biological.non.shedder	Overexpressed in ctDNA positives
CENPL	-0.514087	3.43555	3.19004	0.00170198	0.021673	-1.57759	ctDNA.positive - Biological.non.shedder	Overexpressed in ctDNA positives
DACT2	2.0063	0.104252	-3.19088	0.0016977	0.0216374	-1.28693	ctDNA.positive - Biological.non.shedder	Overexpressed in ctDNA low-shedders
TOP3A	-0.312319	5.40801	3.1921	0.00169056	0.0215655	-1.81495	ctDNA.positive - Biological.non.shedder	Overexpressed in ctDNA positives
STK38L	-0.533404	5.61447	3.19245	0.00168867	0.0215603	-1.82399	ctDNA.positive - Biological.non.shedder	Overexpressed in ctDNA positives
OASL	-1.04327	2.83128	3.19654	0.00166667	0.0212981	-1.4506	ctDNA.positive - Biological.non.shedder	Overexpressed in ctDNA positives
HUNK	1.08071	2.87927	-3.19777	0.00165997	0.0212313	-1.48653	ctDNA.positive - Biological.non.shedder	Overexpressed in ctDNA low-shedders
RHOB	0.843366	7.99458	-3.20104	0.00164234	0.0210243	-1.81703	ctDNA.positive - Biological.non.shedder	Overexpressed in ctDNA low-shedders
HMGCLL1	1.45381	-0.921046	-3.20235	0.00163496	0.0209483	-1.28004	ctDNA.positive - Biological.non.shedder	Overexpressed in ctDNA low-shedders
HHAT	0.663159	3.95319	-3.20452	0.00162342	0.0208414	-1.64076	ctDNA.positive - Biological.non.shedder	Overexpressed in ctDNA low-shedders
UBE2Z	-0.313852	7.06831	3.20434	0.00162439	0.0208414	-1.82561	ctDNA.positive - Biological.non.shedder	Overexpressed in ctDNA positives
TMEM232	1.53175	0.111297	-3.20419	0.00162518	0.0208414	-1.25055	ctDNA.positive - Biological.non.shedder	Overexpressed in ctDNA low-shedders
ZNF106	0.300562	7.389	-3.20513	0.0016202	0.0208328	-1.81888	ctDNA.positive - Biological.non.shedder	Overexpressed in ctDNA low-shedders
FRYL	-0.305477	7.27137	3.20603	0.00161541	0.0207915	-1.81943	ctDNA.positive - Biological.non.shedder	Overexpressed in ctDNA positives
PRG4	1.48333	0.114898	-3.20601	0.00161555	0.0207915	-1.24618	ctDNA.positive - Biological.non.shedder	Overexpressed in ctDNA low-shedders
ADGRF4	-1.97179	1.53643	3.20755	0.00160779	0.0207417	-1.26459	ctDNA.positive - Biological.non.shedder	Overexpressed in ctDNA positives
SPRED3	-0.98224	1.63793	3.20738	0.00160832	0.0207417	-1.28926	ctDNA.positive - Biological.non.shedder	Overexpressed in ctDNA positives
NEDD1	-0.453861	5.09983	3.20728	0.00160883	0.0207417	-1.7434	ctDNA.positive - Biological.non.shedder	Overexpressed in ctDNA positives
C9orf152	1.27666	3.28032	-3.209	0.00160016	0.0206851	-1.52433	ctDNA.positive - Biological.non.shedder	Overexpressed in ctDNA low-shedders
EPAS1	0.604687	8.45287	-3.21013	0.0015941	0.0206252	-1.7827	ctDNA.positive - Biological.non.shedder	Overexpressed in ctDNA low-shedders
GOT1	-0.576569	5.42643	3.21087	0.00159006	0.0205913	-1.75947	ctDNA.positive - Biological.non.shedder	Overexpressed in ctDNA positives
KBTBD3	0.547537	2.58842	-3.21134	0.00158762	0.0205867	-1.40478	ctDNA.positive - Biological.non.shedder	Overexpressed in ctDNA low-shedders
MAPK6	-0.458292	6.18797	3.21121	0.00158829	0.0205867	-1.7935	ctDNA.positive - Biological.non.shedder	Overexpressed in ctDNA positives
CADPS2	0.531345	6.48376	-3.21277	0.00158021	0.0205187	-1.79537	ctDNA.positive - Biological.non.shedder	Overexpressed in ctDNA low-shedders
P2RY1	-0.619364	3.12651	3.21352	0.0015763	0.0204871	-1.46035	ctDNA.positive - Biological.non.shedder	Overexpressed in ctDNA positives
TRIB3	-0.732401	4.56324	3.21358	0.00157637	0.0204871	-1.66354	ctDNA.positive - Biological.non.shedder	Overexpressed in ctDNA positives
H4C1	-0.778098	3.08878	3.21453	0.0015711	0.0204621	-1.44527	ctDNA.positive - Biological.non.shedder	Overexpressed in ctDNA positives
VRK2	-0.389353	4.83604	3.21443	0.00157162	0.0204621	-1.6992	ctDNA.positive - Biological.non.shedder	Overexpressed in ctDNA positives
DNAH5	1.0773	6.45743	-3.21524	0.00156782	0.0204494	-1.7845	ctDNA.positive - Biological.non.shedder	Overexpressed in ctDNA low-shedders
NPNT	1.05099	5.83383	-3.21671	0.00156027	0.0203691	-1.76502	ctDNA.positive - Biological.non.shedder	Overexpressed in ctDNA low-shedders
PDIA5	-0.497799	4.802	3.21694	0.00155873	0.0203674	-1.69227	ctDNA.positive - Biological.non.shedder	Overexpressed in ctDNA positives
JUN	0.721515	7.47421	-3.21841	0.00155163	0.0203058	-1.77534	ctDNA.positive - Biological.non.shedder	Overexpressed in ctDNA low-shedders
HNMT	0.601871	5.32371	-3.21822	0.00155231	0.0203058	-1.73865	ctDNA.positive - Biological.non.shedder	Overexpressed in ctDNA low-shedders
ENO2	-0.766696	5.67843	3.21821	0.00155262	0.0203058	-1.7466	ctDNA.positive - Biological.non.shedder	Overexpressed in ctDNA positives
SLC16A4	0.934214	4.66924	-3.21947	0.00154622	0.020277	-1.67924	ctDNA.positive - Biological.non.shedder	Overexpressed in ctDNA low-shedders
XRCC4	-0.399291	3.35487	3.22027	0.00154182	0.0202439	-1.48308	ctDNA.positive - Biological.non.shedder	Overexpressed in ctDNA positives
ZDHHC1	0.61071	2.89153	-3.22018	0.0015423	0.0202439	-1.42798	ctDNA.positive - Biological.non.shedder	Overexpressed in ctDNA low-shedders
PFN2	-0.930364	5.02488	3.22107	0.00153811	0.0202436	-1.68331	ctDNA.positive - Biological.non.shedder	Overexpressed in ctDNA positives
RAE1	-0.342477	4.73627	3.22073	0.00153948	0.0202436	-1.67377	ctDNA.positive - Biological.non.shedder	Overexpressed in ctDNA positives
NABP2	-0.385134	4.27825	3.2258	0.00151407	0.0199456	-1.60608	ctDNA.positive - Biological.non.shedder	Overexpressed in ctDNA positives
OPHN1	0.5802	5.17123	-3.22882	0.00149915	0.019767	-1.69702	ctDNA.positive - Biological.non.shedder	Overexpressed in ctDNA low-shedders
FLNC	-1.43697	4.05844	3.22988	0.00149428	0.0197207	-1.53827	ctDNA.positive - Biological.non.shedder	Overexpressed in ctDNA positives
COBLL1	0.530625	6.08196	-3.2309	0.00148889	0.0196675	-1.73235	ctDNA.positive - Biological.non.shedder	Overexpressed in ctDNA low-shedders
KIDINS220	0.310547	7.68292	-3.23255	0.00148083	0.0195789	-1.73257	ctDNA.positive - Biological.non.shedder	Overexpressed in ctDNA low-shedders
HNRNPA2B1	-0.274932	8.47916	3.23299	0.0014787	0.0195685	-1.71779	ctDNA.positive - Biological.non.shedder	Overexpressed in ctDNA positives
SNED1	0.709298	5.51665	-3.2339	0.00147464	0.0195326	-1.70462	ctDNA.positive - Biological.non.shedder	Overexpressed in ctDNA low-shedders
MTARC2	0.777115	3.15717	-3.23606	0.00146385	0.0194073	-1.42444	ctDNA.positive - Biological.non.shedder	Overexpressed in ctDNA low-shedders
CAB39L	0.537137	3.34623	-3.23696	0.00145951	0.0193675	-1.44788	ctDNA.positive - Biological.non.shedder	Overexpressed in ctDNA low-shedders
CTSD	0.700478	10.0453	-3.23868	0.00145159	0.0192801	-1.65221	ctDNA.positive - Biological.non.shedder	Overexpressed in ctDNA low-shedders
MRPL47	-0.447055	4.40296	3.24149	0.00143791	0.0191159	-1.57094	ctDNA.positive - Biological.non.shedder	Overexpressed in ctDNA positives
GLB1L	0.49811	3.07662	-3.24397	0.00142619	0.0189775	-1.38994	ctDNA.positive - Biological.non.shedder	Overexpressed in ctDNA low-shedders
JDP2	0.522987	4.203	-3.24506	0.00142106	0.0189266	-1.55334	ctDNA.positive - Biological.non.shedder	Overexpressed in ctDNA low-shedders
AMY1B	2.96475	1.25935	-3.24787	0.00140826	0.0187734	-1.15806	ctDNA.positive - Biological.non.shedder	Overexpressed in ctDNA low-shedders
STIP1	-0.383747	7.22175	3.24875	0.00140384	0.0187384	-1.69126	ctDNA.positive - Biological.non.shedder	Overexpressed in ctDNA positives
MRPS22	-0.440574	4.25666	3.24864	0.00140435	0.0187384	-1.53275	ctDNA.positive - Biological.non.shedder	Overexpressed in ctDNA positives
CTAGE15	1.69991	0.172805	-3.24989	0.00139883	0.0186993	-1.12549	ctDNA.positive - Biological.non.shedder	Overexpressed in ctDNA low-shedders
PLAUR	-0.849369	5.90628	3.25045	0.00139634	0.0186911	-1.66256	ctDNA.positive - Biological.non.shedder	Overexpressed in ctDNA positives
DYRK2	-0.40008	6.1245	3.25025	0.00139693	0.0186911	-1.67542	ctDNA.positive - Biological.non.shedder	Overexpressed in ctDNA positives
ZDHHC11B	1.41714	2.45173	-3.25089	0.00139428	0.01869	-1.28152	ctDNA.positive - Biological.non.shedder	Overexpressed in ctDNA low-shedders
CYFIP2	0.60954	5.6844	-3.25275	0.00138559	0.0186432	-1.65445	ctDNA.positive - Biological.non.shedder	Overexpressed in ctDNA low-shedders
SLC34A2	1.60709	10.2759	-3.25277	0.00138565	0.0186432	-1.59734	ctDNA.positive - Biological.non.shedder	Overexpressed in ctDNA low-shedders
PEBP4	2.21461	1.59841	-3.25227	0.00138794	0.0186432	-1.18018	ctDNA.positive - Biological.non.shedder	Overexpressed in ctDNA low-shedders
SAXO2	1.6916	0.715756	-3.25206	0.00138891	0.0186432	-1.13111	ctDNA.positive - Biological.non.shedder	Overexpressed in ctDNA low-shedders
RASL11A	0.898349	1.8869	-3.25186	0.0013895	0.0186432	-1.21214	ctDNA.positive - Biological.non.shedder	Overexpressed in ctDNA low-shedders
CDCA4	-0.640141	4.03745	3.25528	0.00137389	0.0185513	-1.47763	ctDNA.positive - Biological.non.shedder	Overexpressed in ctDNA positives
LARGE1	0.775586	4.27326	-3.25489	0.00137597	0.0185513	-1.53436	ctDNA.positive - Biological.non.shedder	Overexpressed in ctDNA low-shedders
IL12RB2	-1.12463	1.41553	3.25476	0.00137625	0.0185513	-1.1388	ctDNA.positive - Biological.non.shedder	Overexpressed in ctDNA positives
EMG1	-0.379371	5.34993	3.25587	0.00137121	0.018535	-1.61973	ctDNA.positive - Biological.non.shedder	Overexpressed in ctDNA positives
ZNF33B	0.492136	5.77816	-3.25749	0.00136389	0.0184533	-1.64213	ctDNA.positive - Biological.non.shedder	Overexpressed in ctDNA low-shedders
SULF1	-1.24768	7.18835	3.25859	0.00135927	0.0184079	-1.65963	ctDNA.positive - Biological.non.shedder	Overexpressed in ctDNA positives
MYO1E	-0.533107	6.81594	3.25894	0.00135737	0.0183994	-1.66034	ctDNA.positive - Biological.non.shedder	Overexpressed in ctDNA positives
FAM76A	0.294923	3.87855	-3.26023	0.00135158	0.0183476	-1.46275	ctDNA.positive - Biological.non.shedder	Overexpressed in ctDNA low-shedders
VDAC1	-0.460436	7.2608	3.26007	0.00135229	0.0183476	-1.65688	ctDNA.positive - Biological.non.shedder	Overexpressed in ctDNA positives
SMC6	-0.331916	5.66196	3.26153	0.00134578	0.0182952	-1.62152	ctDNA.positive - Biological.non.shedder	Overexpressed in ctDNA positives
GNAQ	0.401633	6.9782	-3.2615	0.0013459	0.0182952	-1.65122	ctDNA.positive - Biological.non.shedder	Overexpressed in ctDNA low-shedders
ISY1	-0.334207	4.32436	3.26238	0.00134199	0.0182763	-1.50217	ctDNA.positive - Biological.non.shedder	Overexpressed in ctDNA positives
CDIP1	0.517492	4.42983	-3.26488	0.0013309	0.0181423	-1.51664	ctDNA.positive - Biological.non.shedder	Overexpressed in ctDNA low-shedders
PFKP	-0.863944	7.24334	3.27135	0.00130296	0.0177841	-1.62242	ctDNA.positive - Biological.non.shedder	Overexpressed in ctDNA positives
SCGB1A1	4.37545	1.08254	-3.27125	0.0013034	0.0177841	-1.08629	ctDNA.positive - Biological.non.shedder	Overexpressed in ctDNA low-shedders
EPS8	0.73701	7.27158	-3.2724	0.00129841	0.0177494	-1.61434	ctDNA.positive - Biological.non.shedder	Overexpressed in ctDNA low-shedders
FBL	-0.464548	5.69967	3.27398	0.00129133	0.0176693	-1.58287	ctDNA.positive - Biological.non.shedder	Overexpressed in ctDNA positives
H6PD	0.485576	7.51855	-3.27726	0.00127735	0.0174945	-1.59799	ctDNA.positive - Biological.non.shedder	Overexpressed in ctDNA low-shedders
TMEM63B	0.506033	6.56951	-3.2785	0.00127208	0.0174388	-1.59739	ctDNA.positive - Biological.non.shedder	Overexpressed in ctDNA low-shedders
IL2RA	-0.953368	3.05612	3.27883	0.00127084	0.0174382	-1.24997	ctDNA.positive - Biological.non.shedder	Overexpressed in ctDNA positives
SNRPA	-0.298985	5.06093	3.27955	0.00126764	0.017415	-1.52593	ctDNA.positive - Biological.non.shedder	Overexpressed in ctDNA positives
NAA60	0.445998	5.03762	-3.27948	0.00126794	0.017415	-1.5324	ctDNA.positive - Biological.non.shedder	Overexpressed in ctDNA low-shedders
LRRK2	1.32289	7.03624	-3.28173	0.00125879	0.0173267	-1.58266	ctDNA.positive - Biological.non.shedder	Overexpressed in ctDNA low-shedders
CCT7	-0.400459	7.47118	3.28158	0.00125912	0.0173267	-1.58946	ctDNA.positive - Biological.non.shedder	Overexpressed in ctDNA positives
CFAP61	1.82111	-0.741008	-3.28315	0.00125256	0.0172692	-1.05668	ctDNA.positive - Biological.non.shedder	Overexpressed in ctDNA low-shedders
MGP	0.890988	5.80564	-3.28385	0.00124994	0.0172494	-1.56449	ctDNA.positive - Biological.non.shedder	Overexpressed in ctDNA low-shedders
THOC1	-0.399665	4.39276	3.28487	0.00124541	0.0172079	-1.43617	ctDNA.positive - Biological.non.shedder	Overexpressed in ctDNA positives
FAM120C	0.519728	4.4262	-3.28479	0.00124575	0.0172079	-1.46191	ctDNA.positive - Biological.non.shedder	Overexpressed in ctDNA low-shedders
SLC41A1	0.496805	5.86104	-3.28588	0.00124122	0.0171836	-1.55874	ctDNA.positive - Biological.non.shedder	Overexpressed in ctDNA low-shedders
RXRA	0.543613	6.34894	-3.28578	0.00124162	0.0171836	-1.57238	ctDNA.positive - Biological.non.shedder	Overexpressed in ctDNA low-shedders
HILPDA	-0.740714	3.62029	3.28692	0.00123691	0.0171511	-1.31044	ctDNA.positive - Biological.non.shedder	Overexpressed in ctDNA positives
STPG1	0.479271	2.91252	-3.28928	0.00122724	0.0170334	-1.22936	ctDNA.positive - Biological.non.shedder	Overexpressed in ctDNA low-shedders
ACSL5	1.03184	7.31924	-3.29039	0.001223	0.0170225	-1.55598	ctDNA.positive - Biological.non.shedder	Overexpressed in ctDNA low-shedders
STC2	-1.22212	3.0364	3.2899	0.001225	0.0170225	-1.17774	ctDNA.positive - Biological.non.shedder	Overexpressed in ctDNA positives
OSCP1	0.634807	2.74799	-3.28976	0.00122528	0.0170225	-1.20694	ctDNA.positive - Biological.non.shedder	Overexpressed in ctDNA low-shedders
SLC27A1	0.570522	4.38879	-3.29199	0.00121622	0.0169452	-1.43411	ctDNA.positive - Biological.non.shedder	Overexpressed in ctDNA low-shedders
CCDC150	-1.00618	1.38577	3.29329	0.00121093	0.0168877	-1.01941	ctDNA.positive - Biological.non.shedder	Overexpressed in ctDNA positives
TTF2	-0.384073	5.06495	3.29416	0.00120744	0.016882	-1.4809	ctDNA.positive - Biological.non.shedder	Overexpressed in ctDNA positives
FRK	0.546053	6.84732	-3.29388	0.00120856	0.016882	-1.55162	ctDNA.positive - Biological.non.shedder	Overexpressed in ctDNA low-shedders
CPB2	2.32122	-0.358607	-3.29376	0.00120935	0.016882	-1.01549	ctDNA.positive - Biological.non.shedder	Overexpressed in ctDNA low-shedders
EVPLL	1.55259	0.185467	-3.29513	0.00120351	0.0168535	-0.999611	ctDNA.positive - Biological.non.shedder	Overexpressed in ctDNA low-shedders
SLC44A3	0.700155	3.8779	-3.29506	0.00120382	0.0168535	-1.35826	ctDNA.positive - Biological.non.shedder	Overexpressed in ctDNA low-shedders
ANAPC5	-0.328812	6.58394	3.29572	0.00120114	0.0168485	-1.54591	ctDNA.positive - Biological.non.shedder	Overexpressed in ctDNA positives
DES	1.44557	0.47593	-3.29606	0.00119983	0.0168464	-1.00413	ctDNA.positive - Biological.non.shedder	Overexpressed in ctDNA low-shedders
MTERF3	-0.434699	3.82542	3.29692	0.00119634	0.0168136	-1.32909	ctDNA.positive - Biological.non.shedder	Overexpressed in ctDNA positives
COCH	-1.91591	2.26253	3.29914	0.0011878	0.0167099	-1.05667	ctDNA.positive - Biological.non.shedder	Overexpressed in ctDNA positives
DRC3	1.03957	1.46965	-3.30094	0.00118039	0.0166217	-1.02693	ctDNA.positive - Biological.non.shedder	Overexpressed in ctDNA low-shedders
LRP2BP	0.786268	2.7873	-3.30202	0.00117616	0.0165926	-1.17238	ctDNA.positive - Biological.non.shedder	Overexpressed in ctDNA low-shedders
TRIM8	0.546886	6.92786	-3.30176	0.00117717	0.0165926	-1.52745	ctDNA.positive - Biological.non.shedder	Overexpressed in ctDNA low-shedders
CDHR3	2.58376	1.15732	-3.30336	0.00117116	0.01654	-1.0065	ctDNA.positive - Biological.non.shedder	Overexpressed in ctDNA low-shedders
ARRDC3	0.617404	8.14685	-3.30442	0.00116689	0.0164956	-1.50286	ctDNA.positive - Biological.non.shedder	Overexpressed in ctDNA low-shedders
CHP1	0.523978	7.46049	-3.30479	0.0011653	0.0164893	-1.51474	ctDNA.positive - Biological.non.shedder	Overexpressed in ctDNA low-shedders
PID1	0.959304	3.04036	-3.30519	0.00116402	0.0164872	-1.19966	ctDNA.positive - Biological.non.shedder	Overexpressed in ctDNA low-shedders
DDX27	-0.318922	6.02364	3.30693	0.00115699	0.016413	-1.49867	ctDNA.positive - Biological.non.shedder	Overexpressed in ctDNA positives
ZBED3	0.63047	3.3214	-3.30676	0.00115765	0.016413	-1.24113	ctDNA.positive - Biological.non.shedder	Overexpressed in ctDNA low-shedders
IRX3	1.18059	4.40187	-3.30796	0.0011533	0.0163834	-1.38462	ctDNA.positive - Biological.non.shedder	Overexpressed in ctDNA low-shedders
CCSAP	-0.442288	4.66201	3.30916	0.00114838	0.0163535	-1.39481	ctDNA.positive - Biological.non.shedder	Overexpressed in ctDNA positives
LMO3	1.32183	6.21823	-3.30896	0.00114945	0.0163535	-1.49048	ctDNA.positive - Biological.non.shedder	Overexpressed in ctDNA low-shedders
RIBC1	0.859638	0.635455	-3.30872	0.00115007	0.0163535	-0.965138	ctDNA.positive - Biological.non.shedder	Overexpressed in ctDNA low-shedders
STK17B	0.58186	7.20603	-3.30978	0.00114608	0.0163449	-1.50123	ctDNA.positive - Biological.non.shedder	Overexpressed in ctDNA low-shedders
GMPS	-0.387766	6.61727	3.31195	0.0011377	0.0162414	-1.49649	ctDNA.positive - Biological.non.shedder	Overexpressed in ctDNA positives
TTC12	0.530161	3.63851	-3.31237	0.00113612	0.0162347	-1.27438	ctDNA.positive - Biological.non.shedder	Overexpressed in ctDNA low-shedders
PLPPR4	1.18439	1.08331	-3.31427	0.00112888	0.0161472	-0.971404	ctDNA.positive - Biological.non.shedder	Overexpressed in ctDNA low-shedders
COL11A1	-2.60512	5.02716	3.31571	0.00112375	0.0160897	-1.31029	ctDNA.positive - Biological.non.shedder	Overexpressed in ctDNA positives
H2AC13	-1.08355	4.41002	3.31614	0.00112213	0.0160824	-1.33165	ctDNA.positive - Biological.non.shedder	Overexpressed in ctDNA positives
DLEC1	1.1711	2.12534	-3.31765	0.00111645	0.0160168	-1.04787	ctDNA.positive - Biological.non.shedder	Overexpressed in ctDNA low-shedders
ALDH3B1	0.799626	5.64743	-3.31814	0.00111463	0.0160065	-1.44931	ctDNA.positive - Biological.non.shedder	Overexpressed in ctDNA low-shedders
TAF11	-0.34911	4.59487	3.31904	0.00111096	0.0159986	-1.35784	ctDNA.positive - Biological.non.shedder	Overexpressed in ctDNA positives
BAHCC1	0.848777	5.18558	-3.31886	0.00111194	0.0159986	-1.42443	ctDNA.positive - Biological.non.shedder	Overexpressed in ctDNA low-shedders
TLR5	0.620182	3.85161	-3.3185	0.00111298	0.0159986	-1.27695	ctDNA.positive - Biological.non.shedder	Overexpressed in ctDNA low-shedders
SCARA5	1.92302	-0.924124	-3.31962	0.00110887	0.0159872	-0.956163	ctDNA.positive - Biological.non.shedder	Overexpressed in ctDNA low-shedders
WNT7B	1.06122	4.27755	-3.32019	0.00110699	0.0159758	-1.33734	ctDNA.positive - Biological.non.shedder	Overexpressed in ctDNA low-shedders
CASZ1	0.775763	4.83809	-3.32346	0.00109488	0.0158168	-1.38188	ctDNA.positive - Biological.non.shedder	Overexpressed in ctDNA low-shedders
VIPR1	0.891871	2.89885	-3.32395	0.00109285	0.0158033	-1.12438	ctDNA.positive - Biological.non.shedder	Overexpressed in ctDNA low-shedders
METTL1	-0.45793	3.80762	3.32534	0.00108772	0.0157448	-1.24015	ctDNA.positive - Biological.non.shedder	Overexpressed in ctDNA positives
CNGB1	1.52857	-0.156219	-3.32653	0.00108339	0.0156977	-0.916492	ctDNA.positive - Biological.non.shedder	Overexpressed in ctDNA low-shedders
ALPL	1.70638	4.56478	-3.32787	0.00107878	0.0156466	-1.33162	ctDNA.positive - Biological.non.shedder	Overexpressed in ctDNA low-shedders
MFAP4	1.07002	4.46069	-3.32833	0.00107714	0.0156384	-1.33611	ctDNA.positive - Biological.non.shedder	Overexpressed in ctDNA low-shedders
SP6	-1.25751	1.79277	3.32932	0.00107328	0.015598	-0.937156	ctDNA.positive - Biological.non.shedder	Overexpressed in ctDNA positives
EBF4	0.953543	2.65638	-3.33243	0.00106214	0.0154652	-1.06454	ctDNA.positive - Biological.non.shedder	Overexpressed in ctDNA low-shedders
ZMAT1	0.967896	2.99285	-3.33223	0.00106307	0.0154652	-1.1245	ctDNA.positive - Biological.non.shedder	Overexpressed in ctDNA low-shedders
FAM162A	-0.548122	4.65165	3.33336	0.00105879	0.0154339	-1.31763	ctDNA.positive - Biological.non.shedder	Overexpressed in ctDNA positives
AGO1	0.352853	6.72428	-3.33584	0.00104998	0.0153222	-1.42284	ctDNA.positive - Biological.non.shedder	Overexpressed in ctDNA low-shedders
SH3BGRL2	0.865353	5.9399	-3.33589	0.00105008	0.0153222	-1.40562	ctDNA.positive - Biological.non.shedder	Overexpressed in ctDNA low-shedders
CH25H	1.26417	1.95178	-3.33892	0.00103941	0.0151971	-0.97814	ctDNA.positive - Biological.non.shedder	Overexpressed in ctDNA low-shedders
SH3BGR	1.20924	-0.306751	-3.33932	0.00103774	0.0151881	-0.889066	ctDNA.positive - Biological.non.shedder	Overexpressed in ctDNA low-shedders
COL4A4	1.37564	5.4261	-3.34124	0.0010313	0.0151091	-1.36667	ctDNA.positive - Biological.non.shedder	Overexpressed in ctDNA low-shedders
FREM2	1.5356	4.89589	-3.34196	0.00102882	0.015088	-1.31557	ctDNA.positive - Biological.non.shedder	Overexpressed in ctDNA low-shedders
RIPK2	-0.564347	4.37476	3.34274	0.00102585	0.0150685	-1.2628	ctDNA.positive - Biological.non.shedder	Overexpressed in ctDNA positives
MOAP1	0.457564	4.99274	-3.34256	0.00102646	0.0150685	-1.33586	ctDNA.positive - Biological.non.shedder	Overexpressed in ctDNA low-shedders
SLC2A5	-1.16396	2.43248	3.34568	0.00101589	0.0149438	-0.957991	ctDNA.positive - Biological.non.shedder	Overexpressed in ctDNA positives
ADM	-1.34111	3.49455	3.34688	0.00101187	0.0148997	-1.07024	ctDNA.positive - Biological.non.shedder	Overexpressed in ctDNA positives
H2AC17	-0.945403	4.39164	3.34719	0.00101081	0.0148992	-1.23731	ctDNA.positive - Biological.non.shedder	Overexpressed in ctDNA positives
PAX9	-1.15714	2.87681	3.34983	0.00100184	0.0148066	-1.00016	ctDNA.positive - Biological.non.shedder	Overexpressed in ctDNA positives
ARFGEF3	0.825028	7.43309	-3.34963	0.00100253	0.0148066	-1.37442	ctDNA.positive - Biological.non.shedder	Overexpressed in ctDNA low-shedders
SNX18	0.5555	5.97991	-3.34926	0.00100351	0.0148066	-1.36734	ctDNA.positive - Biological.non.shedder	Overexpressed in ctDNA low-shedders
LIMD1	0.496986	6.76818	-3.35104	0.000997499	0.0147745	-1.37524	ctDNA.positive - Biological.non.shedder	Overexpressed in ctDNA low-shedders
GPI	-0.485326	8.29445	3.35081	0.000998274	0.0147745	-1.36228	ctDNA.positive - Biological.non.shedder	Overexpressed in ctDNA positives
ZNF724	-0.805251	3.15756	3.3519	0.000994606	0.0147503	-1.03931	ctDNA.positive - Biological.non.shedder	Overexpressed in ctDNA positives
PARD3B	0.612781	4.88311	-3.35282	0.000991511	0.0147194	-1.29693	ctDNA.positive - Biological.non.shedder	Overexpressed in ctDNA low-shedders
TPM2	-1.00555	5.52166	3.35386	0.000988278	0.0146865	-1.32011	ctDNA.positive - Biological.non.shedder	Overexpressed in ctDNA positives
KMT5A	-0.349897	5.3771	3.35444	0.000986096	0.0146776	-1.31706	ctDNA.positive - Biological.non.shedder	Overexpressed in ctDNA positives
FOS	1.09644	7.54287	-3.35434	0.000986667	0.0146776	-1.35482	ctDNA.positive - Biological.non.shedder	Overexpressed in ctDNA low-shedders
ANKLE1	-1.17309	-0.196684	3.3575	0.000975938	0.0145478	-0.84945	ctDNA.positive - Biological.non.shedder	Overexpressed in ctDNA positives
PER2	0.559911	5.88601	-3.35932	0.00096995	0.0144734	-1.33363	ctDNA.positive - Biological.non.shedder	Overexpressed in ctDNA low-shedders
CACNA1D	1.18936	4.25464	-3.35972	0.000968876	0.0144723	-1.20852	ctDNA.positive - Biological.non.shedder	Overexpressed in ctDNA low-shedders
BAZ1A	-0.476081	7.20939	3.36058	0.000965791	0.0144443	-1.34746	ctDNA.positive - Biological.non.shedder	Overexpressed in ctDNA positives
LMBRD1	0.502921	5.48253	-3.36052	0.00096601	0.0144443	-1.31094	ctDNA.positive - Biological.non.shedder	Overexpressed in ctDNA low-shedders
CEP89	-0.413792	4.65945	3.36362	0.000955914	0.0143229	-1.22654	ctDNA.positive - Biological.non.shedder	Overexpressed in ctDNA positives
RGS22	1.3056	0.747826	-3.3643	0.000953722	0.0143048	-0.808739	ctDNA.positive - Biological.non.shedder	Overexpressed in ctDNA low-shedders
MAPK1	0.373462	7.56771	-3.36498	0.000951516	0.0142943	-1.32732	ctDNA.positive - Biological.non.shedder	Overexpressed in ctDNA low-shedders
ECT2L	1.56832	0.828977	-3.3649	0.000952032	0.0142943	-0.811654	ctDNA.positive - Biological.non.shedder	Overexpressed in ctDNA low-shedders
NFIA	0.757055	5.96525	-3.36707	0.000945036	0.0142278	-1.31083	ctDNA.positive - Biological.non.shedder	Overexpressed in ctDNA low-shedders
F5	-1.42702	3.15048	3.36688	0.000945646	0.0142278	-0.975913	ctDNA.positive - Biological.non.shedder	Overexpressed in ctDNA positives
ARX	1.98069	-1.20644	-3.36798	0.000941873	0.0142005	-0.860813	ctDNA.positive - Biological.non.shedder	Overexpressed in ctDNA low-shedders
GGCX	0.553529	7.09933	-3.36945	0.000937186	0.0141446	-1.31682	ctDNA.positive - Biological.non.shedder	Overexpressed in ctDNA low-shedders
FAM20A	0.796696	5.62659	-3.37155	0.000930796	0.0140628	-1.28448	ctDNA.positive - Biological.non.shedder	Overexpressed in ctDNA low-shedders
FGGY	0.529937	3.2855	-3.37217	0.000928584	0.014044	-1.03574	ctDNA.positive - Biological.non.shedder	Overexpressed in ctDNA low-shedders
ASNS	-0.621943	4.57883	3.37424	0.000922093	0.0139604	-1.18157	ctDNA.positive - Biological.non.shedder	Overexpressed in ctDNA positives
ACTN1	-0.759405	7.37158	3.37476	0.000920686	0.0139536	-1.30165	ctDNA.positive - Biological.non.shedder	Overexpressed in ctDNA positives
MYOM2	1.10599	-0.659413	-3.37506	0.000919526	0.0139506	-0.799308	ctDNA.positive - Biological.non.shedder	Overexpressed in ctDNA low-shedders
DDX39A	-0.456683	5.13107	3.37562	0.000917765	0.0139385	-1.23155	ctDNA.positive - Biological.non.shedder	Overexpressed in ctDNA positives
CDS2	0.395493	6.55957	-3.37658	0.000914782	0.0139078	-1.29448	ctDNA.positive - Biological.non.shedder	Overexpressed in ctDNA low-shedders
TDP1	-0.554899	4.02753	3.37827	0.000909539	0.0138426	-1.09921	ctDNA.positive - Biological.non.shedder	Overexpressed in ctDNA positives
RUVBL1	-0.430253	5.46759	3.38	0.000904191	0.0137872	-1.24475	ctDNA.positive - Biological.non.shedder	Overexpressed in ctDNA positives
SNRPN	0.664999	4.62001	-3.38002	0.000904192	0.0137872	-1.18415	ctDNA.positive - Biological.non.shedder	Overexpressed in ctDNA low-shedders
LOXL2	-1.1751	4.99008	3.37984	0.000904949	0.0137872	-1.19413	ctDNA.positive - Biological.non.shedder	Overexpressed in ctDNA positives
MICAL3	-0.751378	5.45599	3.38169	0.000899269	0.0137439	-1.23811	ctDNA.positive - Biological.non.shedder	Overexpressed in ctDNA positives
CARS1	-0.361593	5.34636	3.38369	0.000892916	0.0136729	-1.2259	ctDNA.positive - Biological.non.shedder	Overexpressed in ctDNA positives
SLC25A4	0.548008	4.84174	-3.38344	0.000893679	0.0136729	-1.19336	ctDNA.positive - Biological.non.shedder	Overexpressed in ctDNA low-shedders
TRPA1	-1.67613	-0.930852	3.3846	0.00089015	0.0136477	-0.843788	ctDNA.positive - Biological.non.shedder	Overexpressed in ctDNA positives
PITPNC1	-0.720574	5.01889	3.38556	0.000887485	0.0136213	-1.18698	ctDNA.positive - Biological.non.shedder	Overexpressed in ctDNA positives
CST3	0.52397	7.52364	-3.38863	0.00087803	0.0134976	-1.25227	ctDNA.positive - Biological.non.shedder	Overexpressed in ctDNA low-shedders
ZNF362	0.499082	4.78068	-3.38853	0.000878334	0.0134976	-1.1768	ctDNA.positive - Biological.non.shedder	Overexpressed in ctDNA low-shedders
HSDL2	0.568003	5.62056	-3.38847	0.0008785	0.0134976	-1.23013	ctDNA.positive - Biological.non.shedder	Overexpressed in ctDNA low-shedders
SEC61G	-0.674704	4.47835	3.3898	0.000874531	0.0134795	-1.11942	ctDNA.positive - Biological.non.shedder	Overexpressed in ctDNA positives
AQP4	2.52847	4.46293	-3.39079	0.000871826	0.0134521	-1.09972	ctDNA.positive - Biological.non.shedder	Overexpressed in ctDNA low-shedders
HOPX	1.43117	7.02235	-3.39367	0.000863306	0.0133417	-1.23352	ctDNA.positive - Biological.non.shedder	Overexpressed in ctDNA low-shedders
NEXMIF	1.62653	1.43058	-3.39352	0.000863755	0.0133417	-0.751024	ctDNA.positive - Biological.non.shedder	Overexpressed in ctDNA low-shedders
ITIH5	1.40239	2.99714	-3.39427	0.000861539	0.0133359	-0.936453	ctDNA.positive - Biological.non.shedder	Overexpressed in ctDNA low-shedders
LARP4B	0.371009	7.16902	-3.39583	0.000856737	0.0132951	-1.23502	ctDNA.positive - Biological.non.shedder	Overexpressed in ctDNA low-shedders
TSPYL1	0.350497	6.54279	-3.39569	0.000857146	0.0132951	-1.23466	ctDNA.positive - Biological.non.shedder	Overexpressed in ctDNA low-shedders
H3C12	-1.32193	1.78551	3.39544	0.000857988	0.0132951	-0.753587	ctDNA.positive - Biological.non.shedder	Overexpressed in ctDNA positives
HECW2	0.62411	5.779	-3.3969	0.00085367	0.0132708	-1.21109	ctDNA.positive - Biological.non.shedder	Overexpressed in ctDNA low-shedders
VCAN	-1.1948	8.80318	3.39733	0.000852572	0.0132679	-1.20602	ctDNA.positive - Biological.non.shedder	Overexpressed in ctDNA positives
PLIN2	-0.799537	5.80305	3.39782	0.000851149	0.01326	-1.20213	ctDNA.positive - Biological.non.shedder	Overexpressed in ctDNA positives
HENMT1	-0.862413	2.43783	3.39835	0.000849388	0.0132468	-0.802308	ctDNA.positive - Biological.non.shedder	Overexpressed in ctDNA positives
SFTPB	2.40513	10.5448	-3.40034	0.000843877	0.013175	-1.12663	ctDNA.positive - Biological.non.shedder	Overexpressed in ctDNA low-shedders
IL33	1.23545	3.16046	-3.40149	0.000840561	0.0131457	-0.927731	ctDNA.positive - Biological.non.shedder	Overexpressed in ctDNA low-shedders
NCR3LG1	-0.909148	2.28981	3.40122	0.000841095	0.0131457	-0.770666	ctDNA.positive - Biological.non.shedder	Overexpressed in ctDNA positives
KLF2	0.770053	3.31175	-3.40315	0.000835564	0.013096	-0.950501	ctDNA.positive - Biological.non.shedder	Overexpressed in ctDNA low-shedders
CCT6A	-0.478235	7.39016	3.40301	0.000835966	0.013096	-1.21297	ctDNA.positive - Biological.non.shedder	Overexpressed in ctDNA positives
PGAM1	-0.517092	7.54837	3.40296	0.000836109	0.013096	-1.21122	ctDNA.positive - Biological.non.shedder	Overexpressed in ctDNA positives
PACC1	-0.443444	3.68335	3.40532	0.00082938	0.0130329	-0.967957	ctDNA.positive - Biological.non.shedder	Overexpressed in ctDNA positives
GGT6	2.26648	1.31513	-3.40682	0.000825386	0.0129842	-0.70552	ctDNA.positive - Biological.non.shedder	Overexpressed in ctDNA low-shedders
ZNF367	-0.84337	2.81368	3.40767	0.000822746	0.0129598	-0.822067	ctDNA.positive - Biological.non.shedder	Overexpressed in ctDNA positives
CFAP58	1.35025	-0.533785	-3.4076	0.000822944	0.0129598	-0.701388	ctDNA.positive - Biological.non.shedder	Overexpressed in ctDNA low-shedders
CD207	2.05421	0.862492	-3.4091	0.00081896	0.0129251	-0.684303	ctDNA.positive - Biological.non.shedder	Overexpressed in ctDNA low-shedders
LIN9	-0.57345	3.37099	3.40989	0.000816531	0.0129037	-0.897823	ctDNA.positive - Biological.non.shedder	Overexpressed in ctDNA positives
ERV3-1	0.785523	5.80054	-3.4099	0.00081671	0.0129037	-1.17287	ctDNA.positive - Biological.non.shedder	Overexpressed in ctDNA low-shedders
CHAF1B	-0.600283	3.57817	3.41074	0.000814161	0.0128982	-0.936247	ctDNA.positive - Biological.non.shedder	Overexpressed in ctDNA positives
RHBDD2	0.469436	5.85134	-3.41058	0.000814588	0.0128982	-1.17252	ctDNA.positive - Biological.non.shedder	Overexpressed in ctDNA low-shedders
GJB1	2.43274	1.01424	-3.41138	0.000812604	0.012895	-0.673595	ctDNA.positive - Biological.non.shedder	Overexpressed in ctDNA low-shedders
ALDH6A1	0.579224	5.95157	-3.41206	0.000810487	0.012878	-1.16944	ctDNA.positive - Biological.non.shedder	Overexpressed in ctDNA low-shedders
AMIGO1	0.77653	3.13548	-3.412	0.000810644	0.012878	-0.887816	ctDNA.positive - Biological.non.shedder	Overexpressed in ctDNA low-shedders
GALNT17	1.23413	1.28002	-3.41408	0.000804892	0.0128147	-0.684108	ctDNA.positive - Biological.non.shedder	Overexpressed in ctDNA low-shedders
RHEBL1	-0.824812	0.202684	3.41912	0.000791111	0.0126091	-0.651724	ctDNA.positive - Biological.non.shedder	Overexpressed in ctDNA positives
PPP1R13B	0.659003	5.50238	-3.42061	0.000787187	0.0125604	-1.12518	ctDNA.positive - Biological.non.shedder	Overexpressed in ctDNA low-shedders
DPYSL2	0.736689	7.85385	-3.42344	0.000779679	0.0124543	-1.13556	ctDNA.positive - Biological.non.shedder	Overexpressed in ctDNA low-shedders
SMDT1	0.509383	3.30973	-3.42413	0.000777618	0.012435	-0.878787	ctDNA.positive - Biological.non.shedder	Overexpressed in ctDNA low-shedders
H1-2	-0.566282	7.60446	3.42502	0.000775226	0.0124105	-1.141	ctDNA.positive - Biological.non.shedder	Overexpressed in ctDNA positives
C1orf116	1.3419	7.61835	-3.42553	0.0007741	0.0124061	-1.12843	ctDNA.positive - Biological.non.shedder	Overexpressed in ctDNA low-shedders
B4GALT4	-0.616037	4.86387	3.42644	0.000771457	0.0123774	-1.04329	ctDNA.positive - Biological.non.shedder	Overexpressed in ctDNA positives
TANGO2	0.306925	4.55577	-3.42689	0.000770266	0.012372	-1.03039	ctDNA.positive - Biological.non.shedder	Overexpressed in ctDNA low-shedders
CIPC	0.353805	5.42623	-3.42864	0.000765652	0.0123384	-1.09359	ctDNA.positive - Biological.non.shedder	Overexpressed in ctDNA low-shedders
JMJD6	-0.396892	4.67191	3.42821	0.000766798	0.0123384	-1.02422	ctDNA.positive - Biological.non.shedder	Overexpressed in ctDNA positives
PXN	-0.49177	6.86203	3.42801	0.000767321	0.0123384	-1.1354	ctDNA.positive - Biological.non.shedder	Overexpressed in ctDNA positives
FAAH	0.580316	3.92363	-3.42901	0.000764688	0.0123371	-0.953463	ctDNA.positive - Biological.non.shedder	Overexpressed in ctDNA low-shedders
NETO2	-0.853219	4.4517	3.4314	0.000758645	0.0122532	-0.978512	ctDNA.positive - Biological.non.shedder	Overexpressed in ctDNA positives
IGIP	0.538167	3.91385	-3.43266	0.000755149	0.0122104	-0.93464	ctDNA.positive - Biological.non.shedder	Overexpressed in ctDNA low-shedders
FNDC3B	-0.441408	8.24989	3.43427	0.00075097	0.0121563	-1.1007	ctDNA.positive - Biological.non.shedder	Overexpressed in ctDNA positives
THEM4	0.529442	4.39223	-3.43542	0.000747995	0.0121217	-0.981383	ctDNA.positive - Biological.non.shedder	Overexpressed in ctDNA low-shedders
IVD	0.631847	5.7889	-3.43657	0.000745116	0.0120961	-1.08738	ctDNA.positive - Biological.non.shedder	Overexpressed in ctDNA low-shedders
LAMB1	-0.858982	7.37025	3.43645	0.000745579	0.0120961	-1.10724	ctDNA.positive - Biological.non.shedder	Overexpressed in ctDNA positives
ZNF658	0.602787	2.89468	-3.43865	0.000739733	0.0120281	-0.766561	ctDNA.positive - Biological.non.shedder	Overexpressed in ctDNA low-shedders
GFPT2	-1.17352	3.49033	3.44074	0.000734634	0.0119586	-0.800875	ctDNA.positive - Biological.non.shedder	Overexpressed in ctDNA positives
CCDC40	0.825103	3.01205	-3.44225	0.000730609	0.0119065	-0.779242	ctDNA.positive - Biological.non.shedder	Overexpressed in ctDNA low-shedders
ANOS1	0.921324	5.34778	-3.44277	0.000729515	0.011902	-1.04654	ctDNA.positive - Biological.non.shedder	Overexpressed in ctDNA low-shedders
GLB1L2	0.984356	4.8095	-3.44514	0.000723564	0.0118182	-0.993834	ctDNA.positive - Biological.non.shedder	Overexpressed in ctDNA low-shedders
H2BC10	-1.15117	2.63877	3.44625	0.00072071	0.0117849	-0.667655	ctDNA.positive - Biological.non.shedder	Overexpressed in ctDNA positives
AGA	0.627367	4.77725	-3.4469	0.000718992	0.0117773	-0.990374	ctDNA.positive - Biological.non.shedder	Overexpressed in ctDNA low-shedders
SKA2	-0.577643	4.97727	3.44672	0.000719418	0.0117773	-0.994448	ctDNA.positive - Biological.non.shedder	Overexpressed in ctDNA positives
UBA6	-0.438579	6.70955	3.44672	0.000719436	0.0117773	-1.07504	ctDNA.positive - Biological.non.shedder	Overexpressed in ctDNA positives
ADRB2	0.931268	2.47986	-3.44788	0.000716547	0.0117699	-0.70008	ctDNA.positive - Biological.non.shedder	Overexpressed in ctDNA low-shedders
TARS1	-0.546657	6.92252	3.44878	0.000714331	0.0117468	-1.06933	ctDNA.positive - Biological.non.shedder	Overexpressed in ctDNA positives
SELENOP	0.850526	6.83907	-3.45046	0.000710405	0.0116955	-1.05939	ctDNA.positive - Biological.non.shedder	Overexpressed in ctDNA low-shedders
NUP210	-0.604846	7.03887	3.45224	0.000705885	0.0116343	-1.05845	ctDNA.positive - Biological.non.shedder	Overexpressed in ctDNA positives
THOC3	-0.55418	4.70822	3.45679	0.000694821	0.0114649	-0.940121	ctDNA.positive - Biological.non.shedder	Overexpressed in ctDNA positives
UBTD1	0.796909	3.84933	-3.45966	0.000688049	0.0113898	-0.845157	ctDNA.positive - Biological.non.shedder	Overexpressed in ctDNA low-shedders
EXOSC8	-0.453429	3.6345	3.45933	0.000688763	0.0113898	-0.791026	ctDNA.positive - Biological.non.shedder	Overexpressed in ctDNA positives
TNNT1	-2.23712	1.42455	3.45911	0.000689485	0.0113898	-0.530639	ctDNA.positive - Biological.non.shedder	Overexpressed in ctDNA positives
SNRPF	-0.579638	4.04802	3.46049	0.000686002	0.0113712	-0.8436	ctDNA.positive - Biological.non.shedder	Overexpressed in ctDNA positives
GAS2L2	2.18129	-0.544593	-3.46332	0.000679503	0.0112763	-0.549387	ctDNA.positive - Biological.non.shedder	Overexpressed in ctDNA low-shedders
ARHGAP10	-0.591657	4.30442	3.46426	0.000677102	0.0112562	-0.870965	ctDNA.positive - Biological.non.shedder	Overexpressed in ctDNA positives
H2BC15	-0.815108	3.48753	3.46408	0.000677516	0.0112562	-0.748987	ctDNA.positive - Biological.non.shedder	Overexpressed in ctDNA positives
SEC14L4	1.40428	1.9636	-3.46514	0.000675225	0.0112439	-0.564599	ctDNA.positive - Biological.non.shedder	Overexpressed in ctDNA low-shedders
ZNF695	-1.94832	0.238606	3.46659	0.000671686	0.0112389	-0.53878	ctDNA.positive - Biological.non.shedder	Overexpressed in ctDNA positives
SDHAF1	-0.434866	3.08295	3.46629	0.000672338	0.0112389	-0.68553	ctDNA.positive - Biological.non.shedder	Overexpressed in ctDNA positives
TRIM13	0.374764	5.76777	-3.46605	0.000672906	0.0112389	-0.991157	ctDNA.positive - Biological.non.shedder	Overexpressed in ctDNA low-shedders
EXOSC10	-0.269354	6.01933	3.46554	0.000674106	0.0112389	-1.00147	ctDNA.positive - Biological.non.shedder	Overexpressed in ctDNA positives
DSN1	-0.488785	4.42908	3.46552	0.000674146	0.0112389	-0.881438	ctDNA.positive - Biological.non.shedder	Overexpressed in ctDNA positives
CTHRC1	-1.18424	4.84186	3.46831	0.000667859	0.0111984	-0.897276	ctDNA.positive - Biological.non.shedder	Overexpressed in ctDNA positives
RORC	0.941362	5.52506	-3.46927	0.00066563	0.011174	-0.967538	ctDNA.positive - Biological.non.shedder	Overexpressed in ctDNA low-shedders
RPL22L1	-0.790839	4.1015	3.47112	0.000661262	0.0111135	-0.809748	ctDNA.positive - Biological.non.shedder	Overexpressed in ctDNA positives
NIPAL1	-0.896393	2.65239	3.47199	0.000659184	0.0111036	-0.595259	ctDNA.positive - Biological.non.shedder	Overexpressed in ctDNA positives
HLA-DQB2	1.89294	2.47647	-3.47177	0.0006599	0.0111036	-0.622725	ctDNA.positive - Biological.non.shedder	Overexpressed in ctDNA low-shedders
GPC4	0.840634	6.49779	-3.47176	0.000659908	0.0111036	-0.989998	ctDNA.positive - Biological.non.shedder	Overexpressed in ctDNA low-shedders
ZNF319	0.535946	4.37251	-3.47398	0.000654645	0.0110657	-0.862376	ctDNA.positive - Biological.non.shedder	Overexpressed in ctDNA low-shedders
SLC44A4	1.14201	6.14209	-3.47375	0.000655366	0.0110657	-0.975404	ctDNA.positive - Biological.non.shedder	Overexpressed in ctDNA low-shedders
DAPK2	0.802555	3.74241	-3.4751	0.000652172	0.0110375	-0.782578	ctDNA.positive - Biological.non.shedder	Overexpressed in ctDNA low-shedders
DHCR24	0.789661	8.99403	-3.47808	0.000645584	0.0109387	-0.936446	ctDNA.positive - Biological.non.shedder	Overexpressed in ctDNA low-shedders
NAPSA	2.15006	8.82036	-3.47892	0.000643715	0.0109198	-0.92469	ctDNA.positive - Biological.non.shedder	Overexpressed in ctDNA low-shedders
SPEF1	1.81013	-0.847499	-3.47964	0.0006419	0.0109105	-0.527148	ctDNA.positive - Biological.non.shedder	Overexpressed in ctDNA low-shedders
AKT2	-0.374323	6.53447	3.47947	0.000642291	0.0109105	-0.968169	ctDNA.positive - Biological.non.shedder	Overexpressed in ctDNA positives
TRPV3	-1.54261	0.727216	3.47941	0.000642413	0.0109105	-0.468803	ctDNA.positive - Biological.non.shedder	Overexpressed in ctDNA positives
CTAGE8	0.637555	3.85259	-3.48069	0.000639569	0.0109005	-0.775446	ctDNA.positive - Biological.non.shedder	Overexpressed in ctDNA low-shedders
SNRPD1	-0.483248	4.98754	3.4811	0.000638649	0.0108976	-0.886896	ctDNA.positive - Biological.non.shedder	Overexpressed in ctDNA positives
H4C2	-0.606651	4.35866	3.48184	0.000637009	0.0108824	-0.815634	ctDNA.positive - Biological.non.shedder	Overexpressed in ctDNA positives
FILIP1	1.15026	4.57064	-3.48315	0.000634304	0.010849	-0.847662	ctDNA.positive - Biological.non.shedder	Overexpressed in ctDNA low-shedders
CPT1C	-1.31392	0.79068	3.48559	0.000628762	0.0107669	-0.448599	ctDNA.positive - Biological.non.shedder	Overexpressed in ctDNA positives
LHFPL3	2.11377	-1.03924	-3.48719	0.000625307	0.0107204	-0.509418	ctDNA.positive - Biological.non.shedder	Overexpressed in ctDNA low-shedders
NUP210L	1.4908	1.15908	-3.48886	0.00062176	0.0106979	-0.449639	ctDNA.positive - Biological.non.shedder	Overexpressed in ctDNA low-shedders
SMIM14	0.552978	7.48168	-3.48821	0.000623045	0.0106979	-0.936186	ctDNA.positive - Biological.non.shedder	Overexpressed in ctDNA low-shedders
PGM5	1.33297	2.57254	-3.48822	0.000623218	0.0106979	-0.582978	ctDNA.positive - Biological.non.shedder	Overexpressed in ctDNA low-shedders
CCDC18	-0.624289	3.27123	3.48812	0.000623257	0.0106979	-0.634654	ctDNA.positive - Biological.non.shedder	Overexpressed in ctDNA positives
ASAP3	0.783772	4.59503	-3.49105	0.0006171	0.0106426	-0.837278	ctDNA.positive - Biological.non.shedder	Overexpressed in ctDNA low-shedders
CEP68	0.375553	5.23947	-3.49288	0.000612995	0.0105844	-0.878248	ctDNA.positive - Biological.non.shedder	Overexpressed in ctDNA low-shedders
MAGEE1	0.771905	1.7679	-3.49405	0.000610505	0.0105539	-0.46997	ctDNA.positive - Biological.non.shedder	Overexpressed in ctDNA low-shedders
TBX4	1.0038	1.90036	-3.49464	0.000609252	0.0105449	-0.47571	ctDNA.positive - Biological.non.shedder	Overexpressed in ctDNA low-shedders
TTLL1	0.508743	2.44643	-3.4963	0.000605734	0.0105035	-0.527608	ctDNA.positive - Biological.non.shedder	Overexpressed in ctDNA low-shedders
HIP1	0.691161	7.01802	-3.49619	0.00060614	0.0105035	-0.913516	ctDNA.positive - Biological.non.shedder	Overexpressed in ctDNA low-shedders
ANK3	0.73942	6.61739	-3.49709	0.000604254	0.0104959	-0.909989	ctDNA.positive - Biological.non.shedder	Overexpressed in ctDNA low-shedders
MCM2	-0.753159	5.61149	3.49797	0.00060239	0.0104807	-0.873104	ctDNA.positive - Biological.non.shedder	Overexpressed in ctDNA positives
UCK2	-0.982396	4.30745	3.49785	0.000602657	0.0104807	-0.734422	ctDNA.positive - Biological.non.shedder	Overexpressed in ctDNA positives
P3H4	-0.662502	4.59289	3.49967	0.000598658	0.0104362	-0.781603	ctDNA.positive - Biological.non.shedder	Overexpressed in ctDNA positives
FAM149A	0.987307	3.26833	-3.50145	0.000595134	0.0103873	-0.614106	ctDNA.positive - Biological.non.shedder	Overexpressed in ctDNA low-shedders
AHCYL2	1.09127	7.11934	-3.50297	0.000591975	0.0103457	-0.888117	ctDNA.positive - Biological.non.shedder	Overexpressed in ctDNA low-shedders
PTPRN	-2.39562	-1.35786	3.50286	0.000592038	0.0103457	-0.585914	ctDNA.positive - Biological.non.shedder	Overexpressed in ctDNA positives
GUCY1A1	0.772091	5.9579	-3.50378	0.000590301	0.0103402	-0.877425	ctDNA.positive - Biological.non.shedder	Overexpressed in ctDNA low-shedders
EEF1E1	-0.529098	3.30084	3.50442	0.000588797	0.0103264	-0.588943	ctDNA.positive - Biological.non.shedder	Overexpressed in ctDNA positives
PABPN1	-0.290165	6.21785	3.50544	0.000586699	0.010302	-0.878044	ctDNA.positive - Biological.non.shedder	Overexpressed in ctDNA positives
EPHX1	1.02332	7.00219	-3.50709	0.000583515	0.0102585	-0.875636	ctDNA.positive - Biological.non.shedder	Overexpressed in ctDNA low-shedders
COL7A1	-1.62738	4.43963	3.51009	0.000577426	0.0101638	-0.696744	ctDNA.positive - Biological.non.shedder	Overexpressed in ctDNA positives
THRA	0.494063	5.18167	-3.51251	0.00057237	0.0100871	-0.809422	ctDNA.positive - Biological.non.shedder	Overexpressed in ctDNA low-shedders
H2AC15	-0.88766	2.33356	3.51451	0.000568395	0.0100292	-0.435353	ctDNA.positive - Biological.non.shedder	Overexpressed in ctDNA positives
TAF5	-0.445758	2.72915	3.51539	0.000566646	0.0100105	-0.481185	ctDNA.positive - Biological.non.shedder	Overexpressed in ctDNA positives
TDRP	0.821133	4.25922	-3.51794	0.000561771	0.0099365	-0.698004	ctDNA.positive - Biological.non.shedder	Overexpressed in ctDNA low-shedders
MTA2	-0.362798	6.66509	3.51857	0.000560359	0.00992363	-0.843529	ctDNA.positive - Biological.non.shedder	Overexpressed in ctDNA positives
FHL5	1.36323	1.16936	-3.52025	0.000557076	0.00987755	-0.357439	ctDNA.positive - Biological.non.shedder	Overexpressed in ctDNA low-shedders
MYBL1	-0.880986	3.15829	3.52081	0.000555975	0.00987009	-0.512991	ctDNA.positive - Biological.non.shedder	Overexpressed in ctDNA positives
METTL7A	0.749903	5.76221	-3.52362	0.000550692	0.00978828	-0.806409	ctDNA.positive - Biological.non.shedder	Overexpressed in ctDNA low-shedders
PLOD1	-0.555504	6.86173	3.52573	0.000546462	0.00972501	-0.821337	ctDNA.positive - Biological.non.shedder	Overexpressed in ctDNA positives
CD1C	1.52877	0.602445	-3.52776	0.000542602	0.00966818	-0.321828	ctDNA.positive - Biological.non.shedder	Overexpressed in ctDNA low-shedders
GNA14	1.00175	3.46045	-3.52892	0.000540551	0.00964348	-0.565787	ctDNA.positive - Biological.non.shedder	Overexpressed in ctDNA low-shedders
OBSL1	0.874901	5.61796	-3.53082	0.000536954	0.0095911	-0.777505	ctDNA.positive - Biological.non.shedder	Overexpressed in ctDNA low-shedders
PAX8	-1.2536	1.53036	3.53199	0.000534575	0.00956039	-0.313105	ctDNA.positive - Biological.non.shedder	Overexpressed in ctDNA positives
SLIT3	1.15304	3.88122	-3.53294	0.000532975	0.00955396	-0.626929	ctDNA.positive - Biological.non.shedder	Overexpressed in ctDNA low-shedders
TYW1B	0.647544	2.83465	-3.53257	0.000533497	0.00955396	-0.458782	ctDNA.positive - Biological.non.shedder	Overexpressed in ctDNA low-shedders
AK7	1.51178	1.15195	-3.5326	0.000533557	0.00955396	-0.318799	ctDNA.positive - Biological.non.shedder	Overexpressed in ctDNA low-shedders
PIK3IP1	0.607102	5.39863	-3.53592	0.000527253	0.00947618	-0.751192	ctDNA.positive - Biological.non.shedder	Overexpressed in ctDNA low-shedders
MELTF	-1.49935	3.66721	3.53641	0.000526506	0.00947449	-0.51508	ctDNA.positive - Biological.non.shedder	Overexpressed in ctDNA positives
H2AC16	-1.27257	3.2146	3.5382	0.000523195	0.00942661	-0.469912	ctDNA.positive - Biological.non.shedder	Overexpressed in ctDNA positives
SEMA4A	0.713709	5.2221	-3.53952	0.000520762	0.00939445	-0.727598	ctDNA.positive - Biological.non.shedder	Overexpressed in ctDNA low-shedders
PHF19	-0.582248	4.46622	3.54048	0.000518847	0.00937156	-0.644968	ctDNA.positive - Biological.non.shedder	Overexpressed in ctDNA positives
GAREM2	-0.964204	2.6149	3.54241	0.000515331	0.00933904	-0.362351	ctDNA.positive - Biological.non.shedder	Overexpressed in ctDNA positives
NOP58	-0.338222	5.84311	3.54216	0.000515797	0.00933904	-0.744896	ctDNA.positive - Biological.non.shedder	Overexpressed in ctDNA positives
ANKRD45	1.75831	0.190981	-3.54185	0.000516403	0.00933904	-0.284766	ctDNA.positive - Biological.non.shedder	Overexpressed in ctDNA low-shedders
ZNF608	0.759276	5.06467	-3.54459	0.000511565	0.00929255	-0.702439	ctDNA.positive - Biological.non.shedder	Overexpressed in ctDNA low-shedders
HTR1D	-2.02354	0.0143761	3.54434	0.00051191	0.00929255	-0.313946	ctDNA.positive - Biological.non.shedder	Overexpressed in ctDNA positives
UBE2E2	-0.531324	4.17322	3.54622	0.000508467	0.00925625	-0.595945	ctDNA.positive - Biological.non.shedder	Overexpressed in ctDNA positives
C7orf57	1.68905	0.278302	-3.54618	0.000508549	0.00925625	-0.269853	ctDNA.positive - Biological.non.shedder	Overexpressed in ctDNA low-shedders
VWA3B	2.0153	0.497606	-3.54622	0.000508634	0.00925625	-0.265783	ctDNA.positive - Biological.non.shedder	Overexpressed in ctDNA low-shedders
TEX10	-0.430103	4.48036	3.5481	0.000505101	0.00922669	-0.618357	ctDNA.positive - Biological.non.shedder	Overexpressed in ctDNA positives
LYRM9	0.628133	2.10388	-3.54867	0.000504089	0.00921981	-0.322363	ctDNA.positive - Biological.non.shedder	Overexpressed in ctDNA low-shedders
CDK5R1	-0.848669	2.57151	3.54971	0.000502247	0.00919771	-0.350816	ctDNA.positive - Biological.non.shedder	Overexpressed in ctDNA positives
FZD8	0.817136	3.22542	-3.55089	0.000500159	0.00919345	-0.463097	ctDNA.positive - Biological.non.shedder	Overexpressed in ctDNA low-shedders
MACO1	0.392446	5.77333	-3.55049	0.000500864	0.00919345	-0.718049	ctDNA.positive - Biological.non.shedder	Overexpressed in ctDNA low-shedders
CLN3	0.439343	5.22732	-3.55035	0.000501107	0.00919345	-0.688294	ctDNA.positive - Biological.non.shedder	Overexpressed in ctDNA low-shedders
PNMA2	1.17525	4.89788	-3.55029	0.00050138	0.00919345	-0.669239	ctDNA.positive - Biological.non.shedder	Overexpressed in ctDNA low-shedders
PTGDS	1.19905	3.23831	-3.55294	0.000496715	0.00915419	-0.472606	ctDNA.positive - Biological.non.shedder	Overexpressed in ctDNA low-shedders
DCAF13	-0.520352	5.51156	3.55376	0.00049512	0.00913641	-0.689713	ctDNA.positive - Biological.non.shedder	Overexpressed in ctDNA positives
TCF19	-0.732418	4.5193	3.55602	0.000491222	0.00907604	-0.595913	ctDNA.positive - Biological.non.shedder	Overexpressed in ctDNA positives
KLRC2	-1.69827	-1.02658	3.55784	0.000488031	0.00902858	-0.368161	ctDNA.positive - Biological.non.shedder	Overexpressed in ctDNA positives
SNRPA1	-0.456548	4.06424	3.55943	0.000485304	0.00898958	-0.533493	ctDNA.positive - Biological.non.shedder	Overexpressed in ctDNA positives
CYB5R3	0.467888	6.75616	-3.562	0.000480912	0.00892669	-0.700675	ctDNA.positive - Biological.non.shedder	Overexpressed in ctDNA low-shedders
STAT3	0.329172	8.93322	-3.56178	0.000481293	0.00892669	-0.669405	ctDNA.positive - Biological.non.shedder	Overexpressed in ctDNA low-shedders
CCT6B	0.853423	0.501802	-3.56355	0.000478283	0.00892495	-0.214218	ctDNA.positive - Biological.non.shedder	Overexpressed in ctDNA low-shedders
CTSF	0.626812	4.78635	-3.56286	0.000479454	0.00892495	-0.616655	ctDNA.positive - Biological.non.shedder	Overexpressed in ctDNA low-shedders
MRPL51	-0.508242	5.54742	3.56273	0.000479667	0.00892495	-0.661476	ctDNA.positive - Biological.non.shedder	Overexpressed in ctDNA positives
SNURF	0.707737	4.4552	-3.56256	0.000479968	0.00892495	-0.583307	ctDNA.positive - Biological.non.shedder	Overexpressed in ctDNA low-shedders
RFC5	-0.499021	4.01937	3.56924	0.000468753	0.00880333	-0.489804	ctDNA.positive - Biological.non.shedder	Overexpressed in ctDNA positives
RAD18	-0.380729	4.53228	3.56862	0.000469784	0.00880333	-0.56206	ctDNA.positive - Biological.non.shedder	Overexpressed in ctDNA positives
EGLN3	-1.50487	4.56443	3.56809	0.000470822	0.00880333	-0.523709	ctDNA.positive - Biological.non.shedder	Overexpressed in ctDNA positives
DSP	-0.933399	9.52365	3.56802	0.000470926	0.00880333	-0.639176	ctDNA.positive - Biological.non.shedder	Overexpressed in ctDNA positives
ABCA13	1.98343	3.57496	-3.56798	0.000471	0.00880333	-0.464753	ctDNA.positive - Biological.non.shedder	Overexpressed in ctDNA low-shedders
H2AC14	-1.23873	3.47322	3.57207	0.000464232	0.00873309	-0.392927	ctDNA.positive - Biological.non.shedder	Overexpressed in ctDNA positives
GPR160	0.877656	4.39981	-3.57283	0.000462968	0.00872063	-0.534334	ctDNA.positive - Biological.non.shedder	Overexpressed in ctDNA low-shedders
NEDD4L	0.813235	6.96512	-3.5737	0.000461555	0.00871864	-0.660299	ctDNA.positive - Biological.non.shedder	Overexpressed in ctDNA low-shedders
TBCB	-0.436852	5.44737	3.57352	0.000461688	0.00871864	-0.621724	ctDNA.positive - Biological.non.shedder	Overexpressed in ctDNA positives
USP54	0.607926	6.58391	-3.57317	0.000462261	0.00871864	-0.66231	ctDNA.positive - Biological.non.shedder	Overexpressed in ctDNA low-shedders
TSPAN4	0.709437	5.02633	-3.57476	0.000459749	0.00870682	-0.597832	ctDNA.positive - Biological.non.shedder	Overexpressed in ctDNA low-shedders
TMEM150A	0.60339	4.33455	-3.57466	0.000459834	0.00870682	-0.533007	ctDNA.positive - Biological.non.shedder	Overexpressed in ctDNA low-shedders
KNDC1	1.47305	2.69584	-3.58184	0.000448417	0.00851808	-0.294465	ctDNA.positive - Biological.non.shedder	Overexpressed in ctDNA low-shedders
PRIM1	-0.648943	3.06495	3.58157	0.000448691	0.00851808	-0.310115	ctDNA.positive - Biological.non.shedder	Overexpressed in ctDNA positives
PCSK2	3.27367	-0.933148	-3.58295	0.00044665	0.00850159	-0.227717	ctDNA.positive - Biological.non.shedder	Overexpressed in ctDNA low-shedders
DDAH1	0.778591	6.74598	-3.58936	0.000436585	0.00832093	-0.608506	ctDNA.positive - Biological.non.shedder	Overexpressed in ctDNA low-shedders
RRP36	-0.421476	4.99018	3.59002	0.000435416	0.00831199	-0.535391	ctDNA.positive - Biological.non.shedder	Overexpressed in ctDNA positives
PLEK2	-1.0158	3.56184	3.59003	0.000435543	0.00831199	-0.339761	ctDNA.positive - Biological.non.shedder	Overexpressed in ctDNA positives
MIS18A	-0.566673	2.91039	3.59127	0.00043349	0.00829465	-0.265081	ctDNA.positive - Biological.non.shedder	Overexpressed in ctDNA positives
MCRS1	-0.372781	5.39428	3.59393	0.000429407	0.00823446	-0.550791	ctDNA.positive - Biological.non.shedder	Overexpressed in ctDNA positives
MAOA	1.10531	6.65893	-3.59378	0.000429777	0.00823446	-0.590864	ctDNA.positive - Biological.non.shedder	Overexpressed in ctDNA low-shedders
C5orf34	-0.807684	2.03218	3.59524	0.000427405	0.0082107	-0.149483	ctDNA.positive - Biological.non.shedder	Overexpressed in ctDNA positives
SFXN1	-0.464034	5.61772	3.59712	0.000424546	0.00818712	-0.553741	ctDNA.positive - Biological.non.shedder	Overexpressed in ctDNA positives
PPP1R18	-0.703259	5.82812	3.59654	0.000425557	0.00818712	-0.564117	ctDNA.positive - Biological.non.shedder	Overexpressed in ctDNA positives
IQCK	0.537996	2.94195	-3.59642	0.000425613	0.00818712	-0.268939	ctDNA.positive - Biological.non.shedder	Overexpressed in ctDNA low-shedders
ICAM4	1.50076	2.15508	-3.59956	0.000421025	0.00814829	-0.17415	ctDNA.positive - Biological.non.shedder	Overexpressed in ctDNA low-shedders
COL21A1	1.4331	3.08238	-3.59931	0.000421395	0.00814829	-0.303355	ctDNA.positive - Biological.non.shedder	Overexpressed in ctDNA low-shedders
SEC14L6	1.42373	1.91867	-3.59901	0.000421846	0.00814829	-0.153196	ctDNA.positive - Biological.non.shedder	Overexpressed in ctDNA low-shedders
SUV39H2	-0.499989	3.83635	3.59887	0.000421909	0.00814829	-0.367087	ctDNA.positive - Biological.non.shedder	Overexpressed in ctDNA positives
PLPPR1	2.26769	0.479233	-3.60095	0.000418945	0.00813437	-0.103274	ctDNA.positive - Biological.non.shedder	Overexpressed in ctDNA low-shedders
STOX2	0.93356	4.03	-3.60359	0.000415018	0.00806894	-0.391482	ctDNA.positive - Biological.non.shedder	Overexpressed in ctDNA low-shedders
POLR2H	-0.424375	5.07114	3.60394	0.000414361	0.00806696	-0.495377	ctDNA.positive - Biological.non.shedder	Overexpressed in ctDNA positives
TMC4	0.738873	5.90787	-3.60518	0.000412663	0.00804471	-0.542182	ctDNA.positive - Biological.non.shedder	Overexpressed in ctDNA low-shedders
PNRC1	0.534784	6.67749	-3.60623	0.000410987	0.00802281	-0.55399	ctDNA.positive - Biological.non.shedder	Overexpressed in ctDNA low-shedders
SAPCD2	-1.15891	3.91907	3.60776	0.000408889	0.007996	-0.32074	ctDNA.positive - Biological.non.shedder	Overexpressed in ctDNA positives
RMDN2	0.646041	3.20772	-3.60754	0.000409062	0.007996	-0.269178	ctDNA.positive - Biological.non.shedder	Overexpressed in ctDNA low-shedders
SHROOM4	0.958742	5.5881	-3.61273	0.000401684	0.007873	-0.507677	ctDNA.positive - Biological.non.shedder	Overexpressed in ctDNA low-shedders
CCDC115	0.389079	4.83351	-3.61374	0.000400112	0.00786502	-0.449528	ctDNA.positive - Biological.non.shedder	Overexpressed in ctDNA low-shedders
THOP1	-0.577254	4.50048	3.61355	0.000400372	0.00786502	-0.403347	ctDNA.positive - Biological.non.shedder	Overexpressed in ctDNA positives
YEATS4	-0.69186	3.49055	3.6133	0.000400734	0.00786502	-0.266302	ctDNA.positive - Biological.non.shedder	Overexpressed in ctDNA positives
CHRNA5	-1.23983	1.90169	3.61445	0.000399084	0.00786455	-0.0716852	ctDNA.positive - Biological.non.shedder	Overexpressed in ctDNA positives
SMG9	-0.450339	5.00805	3.61691	0.000395598	0.00781335	-0.444515	ctDNA.positive - Biological.non.shedder	Overexpressed in ctDNA positives
CERS4	0.880934	4.51051	-3.61676	0.000395947	0.00781335	-0.409486	ctDNA.positive - Biological.non.shedder	Overexpressed in ctDNA low-shedders
POP1	-0.517155	3.73828	3.6188	0.000392923	0.00777613	-0.289643	ctDNA.positive - Biological.non.shedder	Overexpressed in ctDNA positives
FZD5	0.643744	6.19907	-3.61878	0.000392989	0.00777613	-0.504207	ctDNA.positive - Biological.non.shedder	Overexpressed in ctDNA low-shedders
HNF1B	1.72632	3.62162	-3.62282	0.000387453	0.00768757	-0.291857	ctDNA.positive - Biological.non.shedder	Overexpressed in ctDNA low-shedders
RAB3B	-2.18356	1.60058	3.62373	0.000386184	0.0076729	-0.0294001	ctDNA.positive - Biological.non.shedder	Overexpressed in ctDNA positives
POLR3H	0.83533	5.70624	-3.62509	0.000384319	0.00764631	-0.467847	ctDNA.positive - Biological.non.shedder	Overexpressed in ctDNA low-shedders
PRKAR1A	0.435674	8.80458	-3.62609	0.000382805	0.00762666	-0.459489	ctDNA.positive - Biological.non.shedder	Overexpressed in ctDNA low-shedders
HLA-DQB1	1.01068	7.52244	-3.62662	0.000382211	0.00762529	-0.477968	ctDNA.positive - Biological.non.shedder	Overexpressed in ctDNA low-shedders
RPS6KA2	0.871884	6.96471	-3.62715	0.000381482	0.00762123	-0.482615	ctDNA.positive - Biological.non.shedder	Overexpressed in ctDNA low-shedders
C1orf210	0.726685	3.7763	-3.6276	0.000380743	0.00761697	-0.290844	ctDNA.positive - Biological.non.shedder	Overexpressed in ctDNA low-shedders
H2AZ1	-0.727133	6.27773	3.6287	0.000379378	0.00760013	-0.472321	ctDNA.positive - Biological.non.shedder	Overexpressed in ctDNA positives
NAA10	-0.415933	4.83096	3.63019	0.000377217	0.00756729	-0.385586	ctDNA.positive - Biological.non.shedder	Overexpressed in ctDNA positives
EMP2	0.722229	7.58144	-3.63141	0.000375705	0.00754999	-0.4645	ctDNA.positive - Biological.non.shedder	Overexpressed in ctDNA low-shedders
C6	2.56322	-0.444493	-3.63131	0.000375834	0.00754999	-0.045102	ctDNA.positive - Biological.non.shedder	Overexpressed in ctDNA low-shedders
SLPI	1.83015	6.28556	-3.63462	0.000371398	0.00748645	-0.442911	ctDNA.positive - Biological.non.shedder	Overexpressed in ctDNA low-shedders
ANKFN1	1.71421	1.507	-3.63444	0.000371638	0.00748645	-0.0158684	ctDNA.positive - Biological.non.shedder	Overexpressed in ctDNA low-shedders
CPE	-1.42994	6.3708	3.63592	0.000369671	0.00746756	-0.44151	ctDNA.positive - Biological.non.shedder	Overexpressed in ctDNA positives
MMP12	-2.11389	3.34769	3.63692	0.000368346	0.00745118	-0.129614	ctDNA.positive - Biological.non.shedder	Overexpressed in ctDNA positives
PLLP	0.923846	3.70371	-3.63732	0.000367819	0.0074509	-0.24087	ctDNA.positive - Biological.non.shedder	Overexpressed in ctDNA low-shedders
CXCL16	0.684466	6.28235	-3.63963	0.00036474	0.00739886	-0.437617	ctDNA.positive - Biological.non.shedder	Overexpressed in ctDNA low-shedders
MAP6	1.10603	1.69763	-3.64138	0.000362364	0.00736097	-0.00638475	ctDNA.positive - Biological.non.shedder	Overexpressed in ctDNA low-shedders
SOX15	-1.34995	0.0423065	3.64372	0.000359334	0.00730964	-0.00682252	ctDNA.positive - Biological.non.shedder	Overexpressed in ctDNA positives
MS4A15	2.6071	-0.0229359	-3.64445	0.000358508	0.00730309	0.014183	ctDNA.positive - Biological.non.shedder	Overexpressed in ctDNA low-shedders
KLHDC7A	1.83349	2.658	-3.64487	0.000357972	0.00730244	-0.071942	ctDNA.positive - Biological.non.shedder	Overexpressed in ctDNA low-shedders
TCTA	0.548118	4.82379	-3.64644	0.000355824	0.00726884	-0.342202	ctDNA.positive - Biological.non.shedder	Overexpressed in ctDNA low-shedders
ACAD8	0.713057	4.99706	-3.64713	0.000354992	0.00726206	-0.3528	ctDNA.positive - Biological.non.shedder	Overexpressed in ctDNA low-shedders
TNS1	0.745651	8.49598	-3.64828	0.000353606	0.00724826	-0.389538	ctDNA.positive - Biological.non.shedder	Overexpressed in ctDNA low-shedders
NEDD9	0.898422	7.4574	-3.64811	0.000353817	0.00724826	-0.40836	ctDNA.positive - Biological.non.shedder	Overexpressed in ctDNA low-shedders
ADAMTS4	-1.5132	3.74399	3.64946	0.000352111	0.00723374	-0.144792	ctDNA.positive - Biological.non.shedder	Overexpressed in ctDNA positives
FAM171B	-1.02618	3.1812	3.65134	0.000349646	0.00720092	-0.0859775	ctDNA.positive - Biological.non.shedder	Overexpressed in ctDNA positives
CYB5D2	0.493491	3.39618	-3.65101	0.000350017	0.00720092	-0.156579	ctDNA.positive - Biological.non.shedder	Overexpressed in ctDNA low-shedders
ANKRD27	-0.435853	5.94232	3.65266	0.000347947	0.00719892	-0.381437	ctDNA.positive - Biological.non.shedder	Overexpressed in ctDNA positives
FLRT3	1.26784	5.23266	-3.65204	0.000348846	0.00719892	-0.345214	ctDNA.positive - Biological.non.shedder	Overexpressed in ctDNA low-shedders
ALCAM	0.733671	8.00078	-3.65198	0.000348927	0.00719892	-0.387748	ctDNA.positive - Biological.non.shedder	Overexpressed in ctDNA low-shedders
RALGPS1	0.60396	4.45108	-3.65363	0.000346731	0.00718426	-0.281745	ctDNA.positive - Biological.non.shedder	Overexpressed in ctDNA low-shedders
CLPTM1L	0.568866	7.76325	-3.65811	0.000341182	0.00707941	-0.373736	ctDNA.positive - Biological.non.shedder	Overexpressed in ctDNA low-shedders
SEMA3A	-1.5393	4.527	3.65937	0.000339755	0.0070599	-0.22422	ctDNA.positive - Biological.non.shedder	Overexpressed in ctDNA positives
SLC46A2	1.38347	2.02187	-3.66433	0.000333723	0.0069445	0.0451663	ctDNA.positive - Biological.non.shedder	Overexpressed in ctDNA low-shedders
SUOX	0.409218	4.81962	-3.66468	0.000333179	0.00694335	-0.279562	ctDNA.positive - Biological.non.shedder	Overexpressed in ctDNA low-shedders
SUV39H1	-0.578861	3.4678	3.66468	0.000333189	0.00694335	-0.100366	ctDNA.positive - Biological.non.shedder	Overexpressed in ctDNA positives
PSMA6	-0.660302	7.04147	3.66715	0.000330277	0.00690249	-0.353515	ctDNA.positive - Biological.non.shedder	Overexpressed in ctDNA positives
SHOX2	-1.68137	-0.375837	3.6686	0.000328499	0.00687526	0.00323731	ctDNA.positive - Biological.non.shedder	Overexpressed in ctDNA positives
MRPL13	-0.620289	4.70078	3.67085	0.00032584	0.00683651	-0.238663	ctDNA.positive - Biological.non.shedder	Overexpressed in ctDNA positives
SAP30	-0.61837	2.41748	3.67056	0.000326177	0.00683651	0.0525396	ctDNA.positive - Biological.non.shedder	Overexpressed in ctDNA positives
ATP8B3	-1.27556	0.997549	3.67259	0.000323799	0.00680636	0.12324	ctDNA.positive - Biological.non.shedder	Overexpressed in ctDNA positives
MCM4	-0.73965	6.44542	3.67416	0.00032208	0.00678692	-0.324232	ctDNA.positive - Biological.non.shedder	Overexpressed in ctDNA positives
PPP1R12A	-0.384606	6.84664	3.67378	0.000322407	0.00678692	-0.331011	ctDNA.positive - Biological.non.shedder	Overexpressed in ctDNA positives
CCDC86	-0.475596	4.06277	3.67489	0.000321105	0.00677919	-0.149864	ctDNA.positive - Biological.non.shedder	Overexpressed in ctDNA positives
ROGDI	0.565257	3.81607	-3.67548	0.00032043	0.0067748	-0.138973	ctDNA.positive - Biological.non.shedder	Overexpressed in ctDNA low-shedders
CD302	1.34554	4.49775	-3.6783	0.000317283	0.00671807	-0.195135	ctDNA.positive - Biological.non.shedder	Overexpressed in ctDNA low-shedders
SENP8	0.546815	2.15429	-3.68103	0.00031405	0.00665932	0.0978554	ctDNA.positive - Biological.non.shedder	Overexpressed in ctDNA low-shedders
RALGAPA2	0.652509	7.58873	-3.683	0.000311838	0.0066221	-0.291795	ctDNA.positive - Biological.non.shedder	Overexpressed in ctDNA low-shedders
SCARA3	1.02723	3.16807	-3.68375	0.000311082	0.00661573	-0.0311535	ctDNA.positive - Biological.non.shedder	Overexpressed in ctDNA low-shedders
VWA2	1.59036	5.27665	-3.68957	0.00030459	0.00648718	-0.231093	ctDNA.positive - Biological.non.shedder	Overexpressed in ctDNA low-shedders
ANKLE2	-0.428383	6.73288	3.69047	0.000303476	0.00647296	-0.273845	ctDNA.positive - Biological.non.shedder	Overexpressed in ctDNA positives
FAM210B	0.519047	5.91277	-3.6911	0.000302781	0.00646766	-0.256189	ctDNA.positive - Biological.non.shedder	Overexpressed in ctDNA low-shedders
TPPP3	1.5825	2.97855	-3.69729	0.00029616	0.00633555	0.0498978	ctDNA.positive - Biological.non.shedder	Overexpressed in ctDNA low-shedders
NAA25	-0.385783	5.82016	3.70191	0.000291119	0.00625694	-0.211058	ctDNA.positive - Biological.non.shedder	Overexpressed in ctDNA positives
RABL2B	0.567523	3.98815	-3.70168	0.000291366	0.00625694	-0.0722382	ctDNA.positive - Biological.non.shedder	Overexpressed in ctDNA low-shedders
C8orf76	-0.554167	4.2134	3.70138	0.000291676	0.00625694	-0.0814038	ctDNA.positive - Biological.non.shedder	Overexpressed in ctDNA positives
DRD1	2.0365	-1.49766	-3.70103	0.000292054	0.00625694	0.054048	ctDNA.positive - Biological.non.shedder	Overexpressed in ctDNA low-shedders
ANKRD44	0.677832	5.73457	-3.70376	0.000289194	0.00623291	-0.20714	ctDNA.positive - Biological.non.shedder	Overexpressed in ctDNA low-shedders
GJB3	-2.21401	1.7421	3.70382	0.000289213	0.00623291	0.220319	ctDNA.positive - Biological.non.shedder	Overexpressed in ctDNA positives
IL11RA	0.673952	2.44069	-3.705	0.000287863	0.00623065	0.146045	ctDNA.positive - Biological.non.shedder	Overexpressed in ctDNA low-shedders
CHIA	2.57752	0.330513	-3.70474	0.00028824	0.00623065	0.21109	ctDNA.positive - Biological.non.shedder	Overexpressed in ctDNA low-shedders
NEK8	0.562876	3.13652	-3.70463	0.000288249	0.00623065	0.0568228	ctDNA.positive - Biological.non.shedder	Overexpressed in ctDNA low-shedders
PLEKHG3	-0.785152	5.67693	3.70806	0.000284779	0.00618329	-0.183181	ctDNA.positive - Biological.non.shedder	Overexpressed in ctDNA positives
BTG2	0.96152	6.58315	-3.70962	0.000283169	0.00616108	-0.20372	ctDNA.positive - Biological.non.shedder	Overexpressed in ctDNA low-shedders
ZNF704	0.91489	6.16686	-3.70946	0.000283332	0.00616108	-0.197611	ctDNA.positive - Biological.non.shedder	Overexpressed in ctDNA low-shedders
MTCL1	-1.24933	3.30684	3.71215	0.00028057	0.00611941	0.0979448	ctDNA.positive - Biological.non.shedder	Overexpressed in ctDNA positives
SYNE1	0.849492	8.41293	-3.71215	0.000280571	0.00611941	-0.174554	ctDNA.positive - Biological.non.shedder	Overexpressed in ctDNA low-shedders
SPATA18	1.48857	2.59634	-3.71475	0.000277917	0.0060798	0.149835	ctDNA.positive - Biological.non.shedder	Overexpressed in ctDNA low-shedders
TAPT1	0.594539	5.14112	-3.71635	0.000276193	0.00605122	-0.12791	ctDNA.positive - Biological.non.shedder	Overexpressed in ctDNA low-shedders
CAVIN2	1.17767	4.84932	-3.71703	0.000275619	0.00604777	-0.106522	ctDNA.positive - Biological.non.shedder	Overexpressed in ctDNA low-shedders
LNX2	0.555533	5.81521	-3.71839	0.000274145	0.00602455	-0.158551	ctDNA.positive - Biological.non.shedder	Overexpressed in ctDNA low-shedders
TOM1	0.514832	5.86101	-3.71919	0.000273352	0.00601624	-0.159016	ctDNA.positive - Biological.non.shedder	Overexpressed in ctDNA low-shedders
ASAP1	-0.589466	6.05852	3.72239	0.00027017	0.00595525	-0.152518	ctDNA.positive - Biological.non.shedder	Overexpressed in ctDNA positives
ABI3BP	1.0713	3.9317	-3.72293	0.000269744	0.0059549	0.000580399	ctDNA.positive - Biological.non.shedder	Overexpressed in ctDNA low-shedders
ENPP5	1.0015	4.76638	-3.72634	0.000266399	0.00589398	-0.055572	ctDNA.positive - Biological.non.shedder	Overexpressed in ctDNA low-shedders
ERBB4	1.80568	1.9494	-3.72616	0.000266578	0.00589398	0.25041	ctDNA.positive - Biological.non.shedder	Overexpressed in ctDNA low-shedders
NOP56	-0.429937	6.21785	3.72698	0.00026568	0.00589209	-0.140857	ctDNA.positive - Biological.non.shedder	Overexpressed in ctDNA positives
GLCCI1	0.860126	4.85251	-3.72869	0.000264124	0.00586655	-0.0676013	ctDNA.positive - Biological.non.shedder	Overexpressed in ctDNA low-shedders
SMC2	-0.560784	5.44025	3.72926	0.000263474	0.00586158	-0.0968812	ctDNA.positive - Biological.non.shedder	Overexpressed in ctDNA positives
PSMC6	-0.44852	6.17465	3.72923	0.000263496	0.00586158	-0.133054	ctDNA.positive - Biological.non.shedder	Overexpressed in ctDNA positives
ALDH2	0.727577	7.21554	-3.73038	0.000262491	0.00585718	-0.134646	ctDNA.positive - Biological.non.shedder	Overexpressed in ctDNA low-shedders
CCNT1	-0.412907	6.2233	3.73371	0.000259217	0.00579305	-0.117884	ctDNA.positive - Biological.non.shedder	Overexpressed in ctDNA positives
REPS2	0.765114	4.74257	-3.73552	0.000257552	0.00576471	-0.0340612	ctDNA.positive - Biological.non.shedder	Overexpressed in ctDNA low-shedders
ORMDL3	0.491235	6.6046	-3.73722	0.000255906	0.00573673	-0.112482	ctDNA.positive - Biological.non.shedder	Overexpressed in ctDNA low-shedders
TOMM40	-0.637866	5.65626	3.74179	0.000251651	0.00566181	-0.0655307	ctDNA.positive - Biological.non.shedder	Overexpressed in ctDNA positives
DNAH6	1.41156	2.85996	-3.74174	0.000251792	0.00566181	0.220937	ctDNA.positive - Biological.non.shedder	Overexpressed in ctDNA low-shedders
DNAJC22	-1.50191	2.64302	3.74133	0.000252174	0.00566181	0.283656	ctDNA.positive - Biological.non.shedder	Overexpressed in ctDNA positives
PDPK1	0.387656	6.87749	-3.74359	0.000249992	0.00563902	-0.0923575	ctDNA.positive - Biological.non.shedder	Overexpressed in ctDNA low-shedders
PSMA7	-0.423894	6.66681	3.74654	0.000247305	0.00558709	-0.0828022	ctDNA.positive - Biological.non.shedder	Overexpressed in ctDNA positives
TCEANC	0.522921	2.03759	-3.7506	0.00024364	0.00551288	0.33467	ctDNA.positive - Biological.non.shedder	Overexpressed in ctDNA low-shedders
STRN3	-0.430572	6.01244	3.75273	0.000241746	0.00547857	-0.0467706	ctDNA.positive - Biological.non.shedder	Overexpressed in ctDNA positives
RFC3	-0.616304	3.78713	3.7553	0.000239468	0.00543543	0.160952	ctDNA.positive - Biological.non.shedder	Overexpressed in ctDNA positives
AUTS2	1.13051	5.2575	-3.75909	0.000236253	0.00537087	0.00127916	ctDNA.positive - Biological.non.shedder	Overexpressed in ctDNA low-shedders
TUBA1C	-0.672375	7.75155	3.75985	0.000235517	0.00536254	-0.032333	ctDNA.positive - Biological.non.shedder	Overexpressed in ctDNA positives
MAGI3	0.764269	6.65245	-3.7627	0.000233133	0.00532125	-0.0241321	ctDNA.positive - Biological.non.shedder	Overexpressed in ctDNA low-shedders
SRP54	-0.520183	6.50316	3.76235	0.000233337	0.00532125	-0.0262353	ctDNA.positive - Biological.non.shedder	Overexpressed in ctDNA positives
LDHA	-0.698991	9.3904	3.76561	0.00023057	0.00527473	0.0220899	ctDNA.positive - Biological.non.shedder	Overexpressed in ctDNA positives
TCF21	1.14559	1.44584	-3.76707	0.000229315	0.00526095	0.414275	ctDNA.positive - Biological.non.shedder	Overexpressed in ctDNA low-shedders
RAB17	0.590192	4.08345	-3.76673	0.000229604	0.00526095	0.146023	ctDNA.positive - Biological.non.shedder	Overexpressed in ctDNA low-shedders
SENP1	-0.345172	5.13659	3.77186	0.000225305	0.0051788	0.0665043	ctDNA.positive - Biological.non.shedder	Overexpressed in ctDNA positives
SACS	-0.692632	5.90467	3.77307	0.000224322	0.0051644	0.0290755	ctDNA.positive - Biological.non.shedder	Overexpressed in ctDNA positives
PER3	0.727783	5.32532	-3.77393	0.000223634	0.00515673	0.0530008	ctDNA.positive - Biological.non.shedder	Overexpressed in ctDNA low-shedders
CACNA2D2	1.91915	4.41719	-3.775	0.000222797	0.00514562	0.141528	ctDNA.positive - Biological.non.shedder	Overexpressed in ctDNA low-shedders
LYAR	-0.572994	3.58159	3.7781	0.000220168	0.005093	0.273125	ctDNA.positive - Biological.non.shedder	Overexpressed in ctDNA positives
GEMIN7	-0.50074	3.33431	3.77948	0.000219048	0.00507519	0.304946	ctDNA.positive - Biological.non.shedder	Overexpressed in ctDNA positives
ACOT7	-0.799043	3.98497	3.77995	0.000218675	0.00507466	0.217539	ctDNA.positive - Biological.non.shedder	Overexpressed in ctDNA positives
PLA2G4F	1.75281	2.87161	-3.78251	0.000216698	0.00503685	0.353705	ctDNA.positive - Biological.non.shedder	Overexpressed in ctDNA low-shedders
ANGPT1	1.05146	2.54547	-3.7833	0.000215976	0.00502813	0.39019	ctDNA.positive - Biological.non.shedder	Overexpressed in ctDNA low-shedders
ERP27	1.30004	2.37554	-3.78427	0.000215298	0.00502753	0.40844	ctDNA.positive - Biological.non.shedder	Overexpressed in ctDNA low-shedders
C7	1.82736	4.82874	-3.78388	0.000215604	0.00502753	0.125634	ctDNA.positive - Biological.non.shedder	Overexpressed in ctDNA low-shedders
AACS	-0.453603	5.14725	3.78581	0.000213987	0.00500591	0.114714	ctDNA.positive - Biological.non.shedder	Overexpressed in ctDNA positives
TMEM125	0.980631	5.28044	-3.78765	0.000212619	0.00498196	0.102847	ctDNA.positive - Biological.non.shedder	Overexpressed in ctDNA low-shedders
MUC1	1.05719	8.44921	-3.78977	0.000210959	0.00495104	0.0917418	ctDNA.positive - Biological.non.shedder	Overexpressed in ctDNA low-shedders
PDK1	-0.681585	5.60377	3.7904	0.000210388	0.00494566	0.105094	ctDNA.positive - Biological.non.shedder	Overexpressed in ctDNA positives
HK2	-0.936961	6.47449	3.79115	0.00020988	0.00494477	0.0756022	ctDNA.positive - Biological.non.shedder	Overexpressed in ctDNA positives
PRRT1B	1.85727	0.910451	-3.79099	0.00021001	0.00494477	0.502757	ctDNA.positive - Biological.non.shedder	Overexpressed in ctDNA low-shedders
PMAIP1	-1.26811	3.73204	3.79341	0.000208134	0.00491658	0.310774	ctDNA.positive - Biological.non.shedder	Overexpressed in ctDNA positives
FRZB	1.00881	2.2873	-3.79573	0.000206265	0.00488282	0.460842	ctDNA.positive - Biological.non.shedder	Overexpressed in ctDNA low-shedders
PTPRU	1.05214	6.2547	-3.79571	0.000206369	0.00488282	0.096158	ctDNA.positive - Biological.non.shedder	Overexpressed in ctDNA low-shedders
E2F1	-0.831473	3.89834	3.79887	0.000203879	0.00486271	0.300114	ctDNA.positive - Biological.non.shedder	Overexpressed in ctDNA positives
IFRD1	-0.566819	5.20774	3.79826	0.000204338	0.00486271	0.155114	ctDNA.positive - Biological.non.shedder	Overexpressed in ctDNA positives
NSD2	-0.514981	7.31289	3.79786	0.000204643	0.00486271	0.0938584	ctDNA.positive - Biological.non.shedder	Overexpressed in ctDNA positives
TENT5A	0.890286	6.26933	-3.79788	0.00020471	0.00486271	0.102186	ctDNA.positive - Biological.non.shedder	Overexpressed in ctDNA low-shedders
DHRS12	0.508345	2.62141	-3.79762	0.000204826	0.00486271	0.435787	ctDNA.positive - Biological.non.shedder	Overexpressed in ctDNA low-shedders
H1-5	-1.21145	5.65488	3.7977	0.000204848	0.00486271	0.130687	ctDNA.positive - Biological.non.shedder	Overexpressed in ctDNA positives
PCDH20	1.85639	3.02736	-3.80125	0.000202172	0.00484678	0.395179	ctDNA.positive - Biological.non.shedder	Overexpressed in ctDNA low-shedders
ERCC6	0.396766	5.86669	-3.80326	0.000200589	0.00482315	0.129637	ctDNA.positive - Biological.non.shedder	Overexpressed in ctDNA low-shedders
H2AC21	-0.86064	4.03236	3.80292	0.000200854	0.00482315	0.297994	ctDNA.positive - Biological.non.shedder	Overexpressed in ctDNA positives
ABHD14A	0.649792	3.32811	-3.80604	0.00019853	0.00478319	0.366691	ctDNA.positive - Biological.non.shedder	Overexpressed in ctDNA low-shedders
KIF3C	-1.02147	3.91291	3.80807	0.000197116	0.00475701	0.343965	ctDNA.positive - Biological.non.shedder	Overexpressed in ctDNA positives
ERICH2	1.14381	1.21187	-3.80922	0.000196194	0.00474266	0.562245	ctDNA.positive - Biological.non.shedder	Overexpressed in ctDNA low-shedders
FMO5	1.41324	5.66412	-3.81097	0.000195005	0.0047218	0.168245	ctDNA.positive - Biological.non.shedder	Overexpressed in ctDNA low-shedders
NOP2	-0.571802	5.14733	3.81358	0.000193042	0.0046843	0.213969	ctDNA.positive - Biological.non.shedder	Overexpressed in ctDNA positives
NUP37	-0.564361	4.03877	3.81345	0.000193134	0.0046843	0.327775	ctDNA.positive - Biological.non.shedder	Overexpressed in ctDNA positives
TUBA1B	-0.683386	9.11504	3.81625	0.000191139	0.00465147	0.190604	ctDNA.positive - Biological.non.shedder	Overexpressed in ctDNA positives
WWC3	0.557837	6.67727	-3.81829	0.000189685	0.00462384	0.166865	ctDNA.positive - Biological.non.shedder	Overexpressed in ctDNA low-shedders
DCAKD	0.411069	4.40329	-3.82133	0.000187551	0.00457952	0.295979	ctDNA.positive - Biological.non.shedder	Overexpressed in ctDNA low-shedders
ZNF396	0.712195	2.03587	-3.82286	0.000186484	0.00456114	0.572843	ctDNA.positive - Biological.non.shedder	Overexpressed in ctDNA low-shedders
EFCAB10	1.28098	0.50824	-3.82752	0.000183278	0.00449031	0.61064	ctDNA.positive - Biological.non.shedder	Overexpressed in ctDNA low-shedders
KIF6	1.72695	-0.27796	-3.82917	0.000182153	0.0044703	0.564346	ctDNA.positive - Biological.non.shedder	Overexpressed in ctDNA low-shedders
NOCT	-0.692694	3.25688	3.83087	0.000180997	0.00444947	0.497603	ctDNA.positive - Biological.non.shedder	Overexpressed in ctDNA positives
CABLES1	1.02526	4.53709	-3.83434	0.000178744	0.00440873	0.322872	ctDNA.positive - Biological.non.shedder	Overexpressed in ctDNA low-shedders
CCNJL	1.05607	4.90378	-3.8339	0.000179036	0.00440873	0.288463	ctDNA.positive - Biological.non.shedder	Overexpressed in ctDNA low-shedders
GPC6	-1.68045	4.12258	3.83531	0.000178097	0.00440055	0.43995	ctDNA.positive - Biological.non.shedder	Overexpressed in ctDNA positives
ILDR1	0.683081	4.04674	-3.83682	0.000177022	0.00439409	0.388074	ctDNA.positive - Biological.non.shedder	Overexpressed in ctDNA low-shedders
GJB2	-1.46762	3.93611	3.83661	0.000177238	0.00439409	0.451557	ctDNA.positive - Biological.non.shedder	Overexpressed in ctDNA positives
CELSR1	0.820909	7.95259	-3.83616	0.000177533	0.00439409	0.2416	ctDNA.positive - Biological.non.shedder	Overexpressed in ctDNA low-shedders
H2BC6	-1.20531	2.80504	3.83832	0.00017607	0.00438031	0.580485	ctDNA.positive - Biological.non.shedder	Overexpressed in ctDNA positives
SLC2A3	-1.19699	5.66603	3.84073	0.000174532	0.0043495	0.282463	ctDNA.positive - Biological.non.shedder	Overexpressed in ctDNA positives
CYP20A1	0.39574	5.91523	-3.84224	0.000173473	0.00434676	0.263384	ctDNA.positive - Biological.non.shedder	Overexpressed in ctDNA low-shedders
SNTN	2.89158	-0.249928	-3.84192	0.000173755	0.00434676	0.607858	ctDNA.positive - Biological.non.shedder	Overexpressed in ctDNA low-shedders
PLEKHM3	0.491406	5.58052	-3.84137	0.000174041	0.00434676	0.274216	ctDNA.positive - Biological.non.shedder	Overexpressed in ctDNA low-shedders
GNPTG	0.501357	5.53	-3.84124	0.000174122	0.00434676	0.276013	ctDNA.positive - Biological.non.shedder	Overexpressed in ctDNA low-shedders
FKBP4	-0.650232	6.58879	3.84462	0.000171933	0.00432589	0.259409	ctDNA.positive - Biological.non.shedder	Overexpressed in ctDNA positives
IFT172	0.570927	4.98095	-3.84437	0.000172093	0.00432589	0.32099	ctDNA.positive - Biological.non.shedder	Overexpressed in ctDNA low-shedders
PSMC4	-0.446332	6.3427	3.84726	0.000170242	0.00429977	0.271516	ctDNA.positive - Biological.non.shedder	Overexpressed in ctDNA positives
CEP152	-0.566821	4.01048	3.84697	0.000170429	0.00429977	0.448342	ctDNA.positive - Biological.non.shedder	Overexpressed in ctDNA positives
MALRD1	1.90757	1.47714	-3.84704	0.000170461	0.00429977	0.67703	ctDNA.positive - Biological.non.shedder	Overexpressed in ctDNA low-shedders
ADA	-1.0282	1.96668	3.84957	0.000168778	0.00427963	0.68387	ctDNA.positive - Biological.non.shedder	Overexpressed in ctDNA positives
ADH1C	2.37335	-0.332253	-3.85427	0.000165902	0.00421408	0.646206	ctDNA.positive - Biological.non.shedder	Overexpressed in ctDNA low-shedders
UBL3	0.60727	6.06918	-3.85531	0.000165185	0.00420324	0.306117	ctDNA.positive - Biological.non.shedder	Overexpressed in ctDNA low-shedders
ZNF626	1.10582	3.70438	-3.85596	0.000164857	0.00420225	0.48914	ctDNA.positive - Biological.non.shedder	Overexpressed in ctDNA low-shedders
POLA2	-0.486541	4.17586	3.85653	0.000164432	0.00419879	0.450598	ctDNA.positive - Biological.non.shedder	Overexpressed in ctDNA positives
GPRC5C	1.13099	5.64197	-3.85753	0.000163891	0.00419613	0.330843	ctDNA.positive - Biological.non.shedder	Overexpressed in ctDNA low-shedders
GINS3	-0.853277	2.93726	3.85717	0.000164038	0.00419613	0.629942	ctDNA.positive - Biological.non.shedder	Overexpressed in ctDNA positives
SAE1	-0.47977	6.08405	3.86101	0.000161694	0.0041508	0.326419	ctDNA.positive - Biological.non.shedder	Overexpressed in ctDNA positives
ARNTL2	-1.17824	5.12692	3.86216	0.000161068	0.00414207	0.392631	ctDNA.positive - Biological.non.shedder	Overexpressed in ctDNA positives
CFAP410	0.671431	3.57228	-3.86264	0.000160707	0.00414014	0.531288	ctDNA.positive - Biological.non.shedder	Overexpressed in ctDNA low-shedders
LRR1	-0.733395	2.95286	3.8633	0.00016031	0.00413726	0.643242	ctDNA.positive - Biological.non.shedder	Overexpressed in ctDNA positives
H2BC5	-0.638837	6.19591	3.86389	0.000159957	0.0041355	0.334911	ctDNA.positive - Biological.non.shedder	Overexpressed in ctDNA positives
RBL1	-0.559568	4.72521	3.86706	0.000158063	0.00409383	0.433163	ctDNA.positive - Biological.non.shedder	Overexpressed in ctDNA positives
PIGR	2.76095	8.13263	-3.86963	0.000156612	0.00406351	0.379656	ctDNA.positive - Biological.non.shedder	Overexpressed in ctDNA low-shedders
MFHAS1	0.58883	6.28354	-3.87236	0.000154944	0.00402743	0.360667	ctDNA.positive - Biological.non.shedder	Overexpressed in ctDNA low-shedders
ALDOC	-1.17968	4.02029	3.87304	0.000154613	0.00402603	0.554822	ctDNA.positive - Biological.non.shedder	Overexpressed in ctDNA positives
CSE1L	-0.59716	6.6669	3.87403	0.000153973	0.0040166	0.361132	ctDNA.positive - Biological.non.shedder	Overexpressed in ctDNA positives
RCAN3	0.470594	5.71967	-3.87532	0.000153226	0.00400432	0.38656	ctDNA.positive - Biological.non.shedder	Overexpressed in ctDNA low-shedders
STN1	0.502654	5.10555	-3.87715	0.000152176	0.00398404	0.426633	ctDNA.positive - Biological.non.shedder	Overexpressed in ctDNA low-shedders
RASAL2	-0.516445	6.42134	3.87772	0.000151847	0.00398263	0.37667	ctDNA.positive - Biological.non.shedder	Overexpressed in ctDNA positives
DNAH7	1.3759	3.30077	-3.88215	0.000149405	0.00392568	0.635107	ctDNA.positive - Biological.non.shedder	Overexpressed in ctDNA low-shedders
H2BC3	-1.28885	2.36728	3.88308	0.000148828	0.0039176	0.772224	ctDNA.positive - Biological.non.shedder	Overexpressed in ctDNA positives
EMCN	1.09914	2.51079	-3.88389	0.000148362	0.00391433	0.738237	ctDNA.positive - Biological.non.shedder	Overexpressed in ctDNA low-shedders
MECOM	1.13351	6.18353	-3.88388	0.000148434	0.00391433	0.407119	ctDNA.positive - Biological.non.shedder	Overexpressed in ctDNA low-shedders
TCERG1	-0.443737	5.91309	3.88555	0.000147435	0.00390218	0.419402	ctDNA.positive - Biological.non.shedder	Overexpressed in ctDNA positives
ATP8A1	1.01609	6.57622	-3.88665	0.00014689	0.00389486	0.410154	ctDNA.positive - Biological.non.shedder	Overexpressed in ctDNA low-shedders
DNAL4	0.528888	4.12245	-3.88869	0.000145699	0.00387035	0.555375	ctDNA.positive - Biological.non.shedder	Overexpressed in ctDNA low-shedders
TRAK2	0.444762	6.51553	-3.89131	0.000144268	0.00383938	0.423629	ctDNA.positive - Biological.non.shedder	Overexpressed in ctDNA low-shedders
XRCC2	-0.97063	3.44207	3.89241	0.000143668	0.00383043	0.694621	ctDNA.positive - Biological.non.shedder	Overexpressed in ctDNA positives
PUS10	0.580221	3.75345	-3.89385	0.00014289	0.00381672	0.623852	ctDNA.positive - Biological.non.shedder	Overexpressed in ctDNA low-shedders
NIPAL3	0.517357	6.00692	-3.89599	0.000141738	0.00379293	0.450075	ctDNA.positive - Biological.non.shedder	Overexpressed in ctDNA low-shedders
CKS1B	-0.775098	4.84168	3.89662	0.000141416	0.00379131	0.534858	ctDNA.positive - Biological.non.shedder	Overexpressed in ctDNA positives
INTS8	-0.406006	5.94625	3.89888	0.000140201	0.00376569	0.464183	ctDNA.positive - Biological.non.shedder	Overexpressed in ctDNA positives
TMEM80	0.664337	3.23192	-3.90065	0.000139266	0.00375192	0.713247	ctDNA.positive - Biological.non.shedder	Overexpressed in ctDNA low-shedders
ADGRF5	1.46468	7.97164	-3.90046	0.00013943	0.00375192	0.472598	ctDNA.positive - Biological.non.shedder	Overexpressed in ctDNA low-shedders
H2BC13	-1.18943	3.54685	3.90316	0.000138013	0.00374662	0.71992	ctDNA.positive - Biological.non.shedder	Overexpressed in ctDNA positives
H4C13	-1.30395	1.86578	3.90218	0.00013846	0.00374662	0.863891	ctDNA.positive - Biological.non.shedder	Overexpressed in ctDNA positives
DDX39B	-0.452138	7.24775	3.90179	0.000138666	0.00374662	0.457874	ctDNA.positive - Biological.non.shedder	Overexpressed in ctDNA positives
SLCO4C1	1.50136	3.37484	-3.90181	0.000138716	0.00374662	0.704755	ctDNA.positive - Biological.non.shedder	Overexpressed in ctDNA low-shedders
SPTLC3	1.23813	3.87839	-3.90405	0.000137547	0.00374292	0.628587	ctDNA.positive - Biological.non.shedder	Overexpressed in ctDNA low-shedders
SECISBP2L	0.653375	7.06812	-3.90452	0.00013724	0.00374159	0.470232	ctDNA.positive - Biological.non.shedder	Overexpressed in ctDNA low-shedders
RMI2	-0.777729	3.1254	3.92207	0.000128409	0.00350742	0.82626	ctDNA.positive - Biological.non.shedder	Overexpressed in ctDNA positives
RSPH4A	2.1256	0.777696	-3.92479	0.000127149	0.00347957	0.941989	ctDNA.positive - Biological.non.shedder	Overexpressed in ctDNA low-shedders
ZMYND10	1.75668	1.26395	-3.92558	0.000126769	0.00347572	0.945634	ctDNA.positive - Biological.non.shedder	Overexpressed in ctDNA low-shedders
GLB1L3	2.87807	0.591531	-3.92746	0.000125866	0.00345749	0.934233	ctDNA.positive - Biological.non.shedder	Overexpressed in ctDNA low-shedders
SHH	1.73188	1.43705	-3.92806	0.000125578	0.00345615	0.953432	ctDNA.positive - Biological.non.shedder	Overexpressed in ctDNA low-shedders
GNRHR	1.25572	1.19061	-3.92897	0.000125089	0.00344922	0.958747	ctDNA.positive - Biological.non.shedder	Overexpressed in ctDNA low-shedders
CD1E	1.82292	0.138116	-3.93032	0.000124448	0.00343809	0.930379	ctDNA.positive - Biological.non.shedder	Overexpressed in ctDNA low-shedders
NFATC3	0.405194	6.82014	-3.93396	0.000122734	0.00339719	0.573397	ctDNA.positive - Biological.non.shedder	Overexpressed in ctDNA low-shedders
SLC39A14	-0.684156	6.01696	3.93492	0.000122293	0.00339146	0.592819	ctDNA.positive - Biological.non.shedder	Overexpressed in ctDNA positives
ERO1A	-0.833237	8.07083	3.93559	0.000122034	0.00339078	0.586829	ctDNA.positive - Biological.non.shedder	Overexpressed in ctDNA positives
CCDC30	0.836867	2.24807	-3.93664	0.00012149	0.00338213	0.943546	ctDNA.positive - Biological.non.shedder	Overexpressed in ctDNA low-shedders
SSX2IP	-0.676756	4.28412	3.93779	0.000120958	0.00337381	0.736395	ctDNA.positive - Biological.non.shedder	Overexpressed in ctDNA positives
SARNP	-0.465029	4.93341	3.93903	0.000120391	0.00336445	0.669002	ctDNA.positive - Biological.non.shedder	Overexpressed in ctDNA positives
KIAA0408	3.13238	1.00815	-3.94706	0.000116818	0.00327684	1.01672	ctDNA.positive - Biological.non.shedder	Overexpressed in ctDNA low-shedders
CENPM	-0.977433	1.88788	3.94646	0.00011703	0.00327684	1.01187	ctDNA.positive - Biological.non.shedder	Overexpressed in ctDNA positives
RBMS3	0.851231	4.81894	-3.94907	0.000115925	0.00325849	0.69873	ctDNA.positive - Biological.non.shedder	Overexpressed in ctDNA low-shedders
FANCG	-0.58609	3.59044	3.94956	0.000115654	0.00325718	0.8607	ctDNA.positive - Biological.non.shedder	Overexpressed in ctDNA positives
COL4A3	1.87097	4.4463	-3.95116	0.000115004	0.00324871	0.743202	ctDNA.positive - Biological.non.shedder	Overexpressed in ctDNA low-shedders
CDKL2	1.49351	4.04277	-3.95087	0.000115129	0.00324871	0.797332	ctDNA.positive - Biological.non.shedder	Overexpressed in ctDNA low-shedders
MTURN	0.85656	5.17526	-3.95362	0.000113927	0.00322964	0.694004	ctDNA.positive - Biological.non.shedder	Overexpressed in ctDNA low-shedders
RGMA	1.23199	1.94961	-3.95331	0.000114008	0.00322964	1.01916	ctDNA.positive - Biological.non.shedder	Overexpressed in ctDNA low-shedders
BRD1	0.540334	6.0178	-3.9562	0.000112758	0.00320674	0.664157	ctDNA.positive - Biological.non.shedder	Overexpressed in ctDNA low-shedders
RFX2	0.88054	3.11146	-3.95781	0.000112066	0.00319334	0.920158	ctDNA.positive - Biological.non.shedder	Overexpressed in ctDNA low-shedders
PTPRE	0.68367	6.40765	-3.95883	0.000111635	0.0031873	0.666401	ctDNA.positive - Biological.non.shedder	Overexpressed in ctDNA low-shedders
ZMYND12	0.985607	0.967245	-3.95973	0.000111246	0.00318248	1.06024	ctDNA.positive - Biological.non.shedder	Overexpressed in ctDNA low-shedders
PGK1	-0.666628	8.98879	3.96255	0.000110055	0.00315461	0.704222	ctDNA.positive - Biological.non.shedder	Overexpressed in ctDNA positives
GEMIN2	-0.634067	2.90281	3.96406	0.00010942	0.00314759	0.998966	ctDNA.positive - Biological.non.shedder	Overexpressed in ctDNA positives
TMEM50B	0.558897	5.6181	-3.96365	0.000109593	0.00314759	0.704632	ctDNA.positive - Biological.non.shedder	Overexpressed in ctDNA low-shedders
TNNC1	1.46719	0.650269	-3.96597	0.000108621	0.00313209	1.06923	ctDNA.positive - Biological.non.shedder	Overexpressed in ctDNA low-shedders
RFWD3	-0.433188	5.81768	3.96765	0.000107926	0.00312055	0.715277	ctDNA.positive - Biological.non.shedder	Overexpressed in ctDNA positives
CLUL1	1.64618	-0.295698	-3.96746	0.000108006	0.00312055	0.993585	ctDNA.positive - Biological.non.shedder	Overexpressed in ctDNA low-shedders
TXNDC11	0.505574	6.68055	-3.97137	0.000106399	0.00308642	0.708405	ctDNA.positive - Biological.non.shedder	Overexpressed in ctDNA low-shedders
CEBPG	-0.535333	5.69067	3.97339	0.000105579	0.0030714	0.745671	ctDNA.positive - Biological.non.shedder	Overexpressed in ctDNA positives
LEO1	-0.382041	4.6796	3.97317	0.000105669	0.0030714	0.811664	ctDNA.positive - Biological.non.shedder	Overexpressed in ctDNA positives
KIF22	-0.631186	5.20863	3.9746	0.000105089	0.00306684	0.774606	ctDNA.positive - Biological.non.shedder	Overexpressed in ctDNA positives
GREM1	-2.07558	4.86042	3.97533	0.000104848	0.00306597	0.868838	ctDNA.positive - Biological.non.shedder	Overexpressed in ctDNA positives
SPACA9	0.78476	2.54812	-3.9771	0.000104088	0.00305047	1.05859	ctDNA.positive - Biological.non.shedder	Overexpressed in ctDNA low-shedders
IFT57	0.896656	6.05174	-3.97718	0.000104108	0.00305047	0.740448	ctDNA.positive - Biological.non.shedder	Overexpressed in ctDNA low-shedders
SLC12A8	-0.670563	4.46212	3.97835	0.00010359	0.00304761	0.862038	ctDNA.positive - Biological.non.shedder	Overexpressed in ctDNA positives
CLU	1.4073	6.48746	-3.98251	0.000101999	0.00300689	0.756662	ctDNA.positive - Biological.non.shedder	Overexpressed in ctDNA low-shedders
ASAH1	0.71818	8.08187	-3.98335	0.000101634	0.00300225	0.765445	ctDNA.positive - Biological.non.shedder	Overexpressed in ctDNA low-shedders
BTD	0.54447	5.35232	-3.99088	9.8724e-05	0.00292223	0.815856	ctDNA.positive - Biological.non.shedder	Overexpressed in ctDNA low-shedders
ZNF850	-0.924869	3.76161	3.99291	9.79553e-05	0.0029054	1.00393	ctDNA.positive - Biological.non.shedder	Overexpressed in ctDNA positives
PKP2	-1.69073	3.70026	3.99625	9.67522e-05	0.0028756	1.05508	ctDNA.positive - Biological.non.shedder	Overexpressed in ctDNA positives
NUDCD1	-0.530681	5.06885	3.99688	9.64729e-05	0.00287319	0.863035	ctDNA.positive - Biological.non.shedder	Overexpressed in ctDNA positives
NWD1	2.42452	0.999814	-3.99838	9.59653e-05	0.00286395	1.19293	ctDNA.positive - Biological.non.shedder	Overexpressed in ctDNA low-shedders
APOD	1.85037	2.97182	-4.00409	9.38764e-05	0.00280739	1.09716	ctDNA.positive - Biological.non.shedder	Overexpressed in ctDNA low-shedders
PCP4L1	2.29725	2.06146	-4.00595	9.32068e-05	0.00279312	1.19631	ctDNA.positive - Biological.non.shedder	Overexpressed in ctDNA low-shedders
IFT140	0.628671	5.11495	-4.0095	9.18944e-05	0.00275949	0.899285	ctDNA.positive - Biological.non.shedder	Overexpressed in ctDNA low-shedders
SFTPD	2.20717	5.53552	-4.01202	9.10482e-05	0.00273976	0.902353	ctDNA.positive - Biological.non.shedder	Overexpressed in ctDNA low-shedders
CCNE2	-1.11944	2.56258	4.01605	8.95982e-05	0.00270173	1.21552	ctDNA.positive - Biological.non.shedder	Overexpressed in ctDNA positives
RNF34	-0.425031	5.12854	4.01777	8.9006e-05	0.00268946	0.935342	ctDNA.positive - Biological.non.shedder	Overexpressed in ctDNA positives
STMN1	-0.779004	6.44324	4.01949	8.84588e-05	0.00267851	0.885287	ctDNA.positive - Biological.non.shedder	Overexpressed in ctDNA positives
PGAM5	-0.476931	5.75673	4.0214	8.77642e-05	0.00266304	0.912415	ctDNA.positive - Biological.non.shedder	Overexpressed in ctDNA positives
SOD3	1.33195	3.00536	-4.02211	8.75702e-05	0.00266272	1.16011	ctDNA.positive - Biological.non.shedder	Overexpressed in ctDNA low-shedders
GGH	-1.27279	3.49885	4.02297	8.72772e-05	0.00265939	1.15811	ctDNA.positive - Biological.non.shedder	Overexpressed in ctDNA positives
ABCC6	0.966294	4.63021	-4.03054	8.47602e-05	0.00258913	1.01401	ctDNA.positive - Biological.non.shedder	Overexpressed in ctDNA low-shedders
IGSF10	1.51648	2.40775	-4.03044	8.4793e-05	0.00258913	1.25305	ctDNA.positive - Biological.non.shedder	Overexpressed in ctDNA low-shedders
YARS2	-0.492113	4.14657	4.03364	8.37056e-05	0.00256952	1.09043	ctDNA.positive - Biological.non.shedder	Overexpressed in ctDNA positives
C19orf48	-0.671928	4.85191	4.03336	8.37964e-05	0.00256952	1.01968	ctDNA.positive - Biological.non.shedder	Overexpressed in ctDNA positives
IL6R	0.876871	6.56892	-4.03646	8.28376e-05	0.00255091	0.94699	ctDNA.positive - Biological.non.shedder	Overexpressed in ctDNA low-shedders
ITGA9	1.14285	5.87976	-4.03927	8.19393e-05	0.00252861	0.97054	ctDNA.positive - Biological.non.shedder	Overexpressed in ctDNA low-shedders
MFSD4A	1.43692	5.03954	-4.04374	8.05302e-05	0.00249043	1.03159	ctDNA.positive - Biological.non.shedder	Overexpressed in ctDNA low-shedders
DDX55	-0.421099	4.40263	4.04494	8.01139e-05	0.00248285	1.10197	ctDNA.positive - Biological.non.shedder	Overexpressed in ctDNA positives
RAD54B	-0.790327	3.60002	4.04633	7.96831e-05	0.00247478	1.21633	ctDNA.positive - Biological.non.shedder	Overexpressed in ctDNA positives
ADGRD1	1.59056	4.561	-4.04704	7.95065e-05	0.0024746	1.08174	ctDNA.positive - Biological.non.shedder	Overexpressed in ctDNA low-shedders
FANCA	-0.700762	4.48892	4.04838	7.90522e-05	0.00246575	1.10724	ctDNA.positive - Biological.non.shedder	Overexpressed in ctDNA positives
MUSK	1.5786	-0.555104	-4.04922	7.87946e-05	0.00246301	1.23833	ctDNA.positive - Biological.non.shedder	Overexpressed in ctDNA low-shedders
ERVMER34-1	-1.79173	1.92275	4.05141	7.81657e-05	0.00244863	1.37613	ctDNA.positive - Biological.non.shedder	Overexpressed in ctDNA positives
PRODH	1.98	5.2235	-4.05729	7.63994e-05	0.00240106	1.08023	ctDNA.positive - Biological.non.shedder	Overexpressed in ctDNA low-shedders
UNC13B	0.918812	7.39516	-4.05702	7.64816e-05	0.00240106	1.02342	ctDNA.positive - Biological.non.shedder	Overexpressed in ctDNA low-shedders
SLC6A8	-1.22793	4.62837	4.06101	7.53019e-05	0.0023743	1.15989	ctDNA.positive - Biological.non.shedder	Overexpressed in ctDNA positives
POC1B	-0.697916	4.848	4.0627	7.47698e-05	0.00236772	1.13017	ctDNA.positive - Biological.non.shedder	Overexpressed in ctDNA positives
AQP7	1.99146	0.839371	-4.06228	7.49298e-05	0.00236772	1.40328	ctDNA.positive - Biological.non.shedder	Overexpressed in ctDNA low-shedders
C1QTNF7	1.21985	1.24896	-4.06491	7.4129e-05	0.00235575	1.42328	ctDNA.positive - Biological.non.shedder	Overexpressed in ctDNA low-shedders
USP15	-0.417909	6.47065	4.06457	7.42263e-05	0.00235575	1.04784	ctDNA.positive - Biological.non.shedder	Overexpressed in ctDNA positives
ADCY9	0.757513	5.84488	-4.06768	7.33518e-05	0.00233823	1.07454	ctDNA.positive - Biological.non.shedder	Overexpressed in ctDNA low-shedders
ZC3H7B	0.522694	7.02534	-4.06828	7.31621e-05	0.00233732	1.0602	ctDNA.positive - Biological.non.shedder	Overexpressed in ctDNA low-shedders
CYP4X1	1.76459	2.55125	-4.07053	7.25601e-05	0.00232321	1.38788	ctDNA.positive - Biological.non.shedder	Overexpressed in ctDNA low-shedders
ZNRF3	0.707363	5.08017	-4.07163	7.22108e-05	0.00231714	1.12933	ctDNA.positive - Biological.non.shedder	Overexpressed in ctDNA low-shedders
EPDR1	1.15927	5.58844	-4.07391	7.16097e-05	0.00230294	1.11053	ctDNA.positive - Biological.non.shedder	Overexpressed in ctDNA low-shedders
CCDC77	-0.577977	3.32235	4.07488	7.13016e-05	0.00229813	1.34565	ctDNA.positive - Biological.non.shedder	Overexpressed in ctDNA positives
PPARA	0.49032	5.73845	-4.07671	7.07943e-05	0.00228686	1.11044	ctDNA.positive - Biological.non.shedder	Overexpressed in ctDNA low-shedders
PTCH1	0.885045	4.12679	-4.07892	7.01958e-05	0.00227259	1.23923	ctDNA.positive - Biological.non.shedder	Overexpressed in ctDNA low-shedders
SRSF9	-0.486975	6.05643	4.08126	6.95456e-05	0.00226132	1.11989	ctDNA.positive - Biological.non.shedder	Overexpressed in ctDNA positives
CENPO	-0.63669	4.57202	4.08073	6.96917e-05	0.00226132	1.21792	ctDNA.positive - Biological.non.shedder	Overexpressed in ctDNA positives
ATAD5	-0.71691	4.50359	4.08238	6.92442e-05	0.00225689	1.23842	ctDNA.positive - Biological.non.shedder	Overexpressed in ctDNA positives
CTSV	-1.6281	1.98608	4.08619	6.82369e-05	0.00222907	1.4971	ctDNA.positive - Biological.non.shedder	Overexpressed in ctDNA positives
C1orf112	-0.597328	4.13501	4.08778	6.77959e-05	0.00222367	1.29245	ctDNA.positive - Biological.non.shedder	Overexpressed in ctDNA positives
DBF4B	-0.725522	2.83096	4.08759	6.78473e-05	0.00222367	1.45169	ctDNA.positive - Biological.non.shedder	Overexpressed in ctDNA positives
ITGA5	-1.12516	6.61689	4.08746	6.79183e-05	0.00222367	1.13364	ctDNA.positive - Biological.non.shedder	Overexpressed in ctDNA positives
H2BC21	-0.728781	6.56054	4.08981	6.7269e-05	0.00221743	1.14086	ctDNA.positive - Biological.non.shedder	Overexpressed in ctDNA positives
PSMC3IP	-0.823539	1.71088	4.09088	6.69792e-05	0.00221291	1.51371	ctDNA.positive - Biological.non.shedder	Overexpressed in ctDNA positives
HSD17B13	2.01354	-0.307019	-4.09151	6.68137e-05	0.00221248	1.38884	ctDNA.positive - Biological.non.shedder	Overexpressed in ctDNA low-shedders
HSPA1A	-1.15383	8.26112	4.09766	6.52588e-05	0.00216594	1.17802	ctDNA.positive - Biological.non.shedder	Overexpressed in ctDNA positives
TMEM243	0.739522	4.32983	-4.09864	6.49747e-05	0.00216175	1.29025	ctDNA.positive - Biological.non.shedder	Overexpressed in ctDNA low-shedders
MRGBP	-0.509308	4.34382	4.0986	6.49837e-05	0.00216175	1.30239	ctDNA.positive - Biological.non.shedder	Overexpressed in ctDNA positives
G2E3	-0.674363	4.72631	4.10013	6.4596e-05	0.00215876	1.27574	ctDNA.positive - Biological.non.shedder	Overexpressed in ctDNA positives
RAP1GAP	1.59753	5.38025	-4.10497	6.3415e-05	0.00212418	1.24045	ctDNA.positive - Biological.non.shedder	Overexpressed in ctDNA low-shedders
ZWILCH	-0.616237	4.01449	4.10621	6.30718e-05	0.00211758	1.37041	ctDNA.positive - Biological.non.shedder	Overexpressed in ctDNA positives
ACSS1	1.10432	4.98588	-4.10727	6.28449e-05	0.00211486	1.25924	ctDNA.positive - Biological.non.shedder	Overexpressed in ctDNA low-shedders
HMGA1	-0.946961	6.95179	4.10802	6.26605e-05	0.00211355	1.20486	ctDNA.positive - Biological.non.shedder	Overexpressed in ctDNA positives
FAM111B	-1.07353	3.78569	4.11193	6.17056e-05	0.00208906	1.4295	ctDNA.positive - Biological.non.shedder	Overexpressed in ctDNA positives
SCTR	2.55499	1.73137	-4.11158	6.17903e-05	0.00208906	1.58318	ctDNA.positive - Biological.non.shedder	Overexpressed in ctDNA low-shedders
CDK6	-1.01533	5.85518	4.11278	6.14994e-05	0.00208896	1.24841	ctDNA.positive - Biological.non.shedder	Overexpressed in ctDNA positives
GPD1L	0.859863	6.151	-4.11687	6.0518e-05	0.00206045	1.24835	ctDNA.positive - Biological.non.shedder	Overexpressed in ctDNA low-shedders
ACADSB	0.866363	5.41864	-4.12148	5.94314e-05	0.00202822	1.29072	ctDNA.positive - Biological.non.shedder	Overexpressed in ctDNA low-shedders
NFIX	1.01304	5.68216	-4.12475	5.86704e-05	0.00200697	1.28982	ctDNA.positive - Biological.non.shedder	Overexpressed in ctDNA low-shedders
HINT3	0.580113	5.54507	-4.12589	5.8377e-05	0.00200166	1.30269	ctDNA.positive - Biological.non.shedder	Overexpressed in ctDNA low-shedders
CDK20	0.701519	2.41748	-4.12964	5.75211e-05	0.00197698	1.61744	ctDNA.positive - Biological.non.shedder	Overexpressed in ctDNA low-shedders
SHE	1.28462	4.61344	-4.1305	5.73584e-05	0.00197607	1.3836	ctDNA.positive - Biological.non.shedder	Overexpressed in ctDNA low-shedders
ALOX15B	1.73747	4.78794	-4.13339	5.6707e-05	0.0019591	1.37519	ctDNA.positive - Biological.non.shedder	Overexpressed in ctDNA low-shedders
SNRPD2	-0.662385	6.01125	4.13315	5.67308e-05	0.0019591	1.31499	ctDNA.positive - Biological.non.shedder	Overexpressed in ctDNA positives
EZH2	-0.793473	3.89164	4.13457	5.64126e-05	0.00195744	1.49593	ctDNA.positive - Biological.non.shedder	Overexpressed in ctDNA positives
SAP30L	0.420397	5.03103	-4.13523	5.62671e-05	0.00195707	1.36424	ctDNA.positive - Biological.non.shedder	Overexpressed in ctDNA low-shedders
ANKRD6	0.646203	4.21276	-4.13803	5.5648e-05	0.00194019	1.44924	ctDNA.positive - Biological.non.shedder	Overexpressed in ctDNA low-shedders
DNAJC9	-0.578315	4.82544	4.14049	5.51099e-05	0.00192709	1.41095	ctDNA.positive - Biological.non.shedder	Overexpressed in ctDNA positives
GMNN	-0.765665	3.61798	4.14036	5.51395e-05	0.00192709	1.54491	ctDNA.positive - Biological.non.shedder	Overexpressed in ctDNA positives
FANCM	-0.641105	4.08643	4.14165	5.48593e-05	0.00192658	1.49123	ctDNA.positive - Biological.non.shedder	Overexpressed in ctDNA positives
PARP2	-0.488875	4.01401	4.1427	5.46326e-05	0.00192328	1.50403	ctDNA.positive - Biological.non.shedder	Overexpressed in ctDNA positives
DONSON	-0.64537	3.72266	4.14479	5.41816e-05	0.00191204	1.54814	ctDNA.positive - Biological.non.shedder	Overexpressed in ctDNA positives
FAM72A	-1.4283	1.84825	4.14687	5.37381e-05	0.00191159	1.71012	ctDNA.positive - Biological.non.shedder	Overexpressed in ctDNA positives
PDSS1	-0.585766	2.17178	4.14665	5.37851e-05	0.00191159	1.70189	ctDNA.positive - Biological.non.shedder	Overexpressed in ctDNA positives
MAPK10	1.22231	2.26636	-4.14618	5.38849e-05	0.00191159	1.67325	ctDNA.positive - Biological.non.shedder	Overexpressed in ctDNA low-shedders
RSPH1	1.80514	0.645178	-4.14607	5.3911e-05	0.00191159	1.68305	ctDNA.positive - Biological.non.shedder	Overexpressed in ctDNA low-shedders
PEX11A	0.686252	2.94292	-4.14565	5.3998e-05	0.00191159	1.62475	ctDNA.positive - Biological.non.shedder	Overexpressed in ctDNA low-shedders
TPI1	-0.676103	8.7497	4.14547	5.4037e-05	0.00191159	1.36655	ctDNA.positive - Biological.non.shedder	Overexpressed in ctDNA positives
FBXW4	0.519179	5.29668	-4.14983	5.3114e-05	0.00190684	1.40053	ctDNA.positive - Biological.non.shedder	Overexpressed in ctDNA low-shedders
CDK2	-0.541264	4.95179	4.15218	5.26226e-05	0.00189389	1.44289	ctDNA.positive - Biological.non.shedder	Overexpressed in ctDNA positives
H3C3	-1.45983	3.88241	4.15444	5.21824e-05	0.0018841	1.58219	ctDNA.positive - Biological.non.shedder	Overexpressed in ctDNA positives
SALL2	1.05522	3.95607	-4.15426	5.22207e-05	0.0018841	1.53281	ctDNA.positive - Biological.non.shedder	Overexpressed in ctDNA low-shedders
COLGALT1	-0.620584	6.74782	4.15766	5.14924e-05	0.00186712	1.38951	ctDNA.positive - Biological.non.shedder	Overexpressed in ctDNA positives
FGFR2	1.24304	4.31549	-4.15895	5.12603e-05	0.00186336	1.51387	ctDNA.positive - Biological.non.shedder	Overexpressed in ctDNA low-shedders
MCM7	-0.719738	6.4842	4.16689	4.96457e-05	0.00182122	1.42735	ctDNA.positive - Biological.non.shedder	Overexpressed in ctDNA positives
ANKDD1B	1.45581	0.591367	-4.16601	4.98161e-05	0.00182122	1.75154	ctDNA.positive - Biological.non.shedder	Overexpressed in ctDNA low-shedders
RNF146	0.448318	5.01038	-4.16537	4.99433e-05	0.00182122	1.47784	ctDNA.positive - Biological.non.shedder	Overexpressed in ctDNA low-shedders
PHACTR1	0.983538	4.07709	-4.16535	4.99755e-05	0.00182122	1.56219	ctDNA.positive - Biological.non.shedder	Overexpressed in ctDNA low-shedders
CRYM	2.18981	2.40967	-4.16863	4.93296e-05	0.00181593	1.75921	ctDNA.positive - Biological.non.shedder	Overexpressed in ctDNA low-shedders
CCT2	-0.662901	6.99948	4.16976	4.90811e-05	0.00181193	1.43365	ctDNA.positive - Biological.non.shedder	Overexpressed in ctDNA positives
FBXO5	-0.856028	3.11373	4.16968	4.90959e-05	0.00181193	1.71687	ctDNA.positive - Biological.non.shedder	Overexpressed in ctDNA positives
PPP2R3C	-0.571357	4.11314	4.17485	4.80997e-05	0.00178424	1.60797	ctDNA.positive - Biological.non.shedder	Overexpressed in ctDNA positives
H2AC12	-1.21613	4.13007	4.17676	4.77627e-05	0.00177628	1.64039	ctDNA.positive - Biological.non.shedder	Overexpressed in ctDNA positives
SPATA6L	0.995555	2.65421	-4.18342	4.64885e-05	0.00173334	1.78536	ctDNA.positive - Biological.non.shedder	Overexpressed in ctDNA low-shedders
ALG12	0.523894	5.0095	-4.18967	4.53465e-05	0.00169512	1.56814	ctDNA.positive - Biological.non.shedder	Overexpressed in ctDNA low-shedders
CDT1	-1.23673	3.07387	4.19271	4.48159e-05	0.00167961	1.80658	ctDNA.positive - Biological.non.shedder	Overexpressed in ctDNA positives
H2BC14	-1.35377	2.17606	4.19795	4.38738e-05	0.00164857	1.88651	ctDNA.positive - Biological.non.shedder	Overexpressed in ctDNA positives
SLC4A4	1.49181	5.01011	-4.20251	4.3109e-05	0.00162747	1.61933	ctDNA.positive - Biological.non.shedder	Overexpressed in ctDNA low-shedders
SLC39A8	0.934029	6.36665	-4.20198	4.32003e-05	0.00162747	1.56259	ctDNA.positive - Biological.non.shedder	Overexpressed in ctDNA low-shedders
CYB5A	1.08716	6.12637	-4.20334	4.29668e-05	0.00162713	1.57368	ctDNA.positive - Biological.non.shedder	Overexpressed in ctDNA low-shedders
PDZD2	1.32997	5.23613	-4.20545	4.26056e-05	0.00161767	1.61736	ctDNA.positive - Biological.non.shedder	Overexpressed in ctDNA low-shedders
H1-3	-1.1297	5.35932	4.20712	4.23222e-05	0.00161243	1.6281	ctDNA.positive - Biological.non.shedder	Overexpressed in ctDNA positives
CDKN2D	-0.775346	1.9008	4.20677	4.23562e-05	0.00161243	1.92321	ctDNA.positive - Biological.non.shedder	Overexpressed in ctDNA positives
IYD	2.19555	2.16852	-4.21642	4.07777e-05	0.0015619	1.93799	ctDNA.positive - Biological.non.shedder	Overexpressed in ctDNA low-shedders
SASS6	-0.6533	3.3883	4.21606	4.08135e-05	0.0015619	1.85793	ctDNA.positive - Biological.non.shedder	Overexpressed in ctDNA positives
SCLT1	-0.47821	4.05662	4.21932	4.02834e-05	0.00154979	1.77997	ctDNA.positive - Biological.non.shedder	Overexpressed in ctDNA positives
CFI	1.11161	5.69385	-4.23137	3.84087e-05	0.0014816	1.69012	ctDNA.positive - Biological.non.shedder	Overexpressed in ctDNA low-shedders
CABCOCO1	2.24851	-0.560468	-4.2326	3.8197e-05	0.00147736	1.84633	ctDNA.positive - Biological.non.shedder	Overexpressed in ctDNA low-shedders
TMEM98	1.14122	5.19125	-4.24075	3.69901e-05	0.0014345	1.752	ctDNA.positive - Biological.non.shedder	Overexpressed in ctDNA low-shedders
CD47	0.721498	7.87994	-4.24163	3.68371e-05	0.00143303	1.71669	ctDNA.positive - Biological.non.shedder	Overexpressed in ctDNA low-shedders
EHBP1	-0.568811	5.85202	4.24152	3.68533e-05	0.00143303	1.72608	ctDNA.positive - Biological.non.shedder	Overexpressed in ctDNA positives
RBPMS	0.938083	4.99405	-4.24381	3.65372e-05	0.0014284	1.77425	ctDNA.positive - Biological.non.shedder	Overexpressed in ctDNA low-shedders
TEAD4	-0.825718	2.91471	4.24437	3.64331e-05	0.00142818	2.01446	ctDNA.positive - Biological.non.shedder	Overexpressed in ctDNA positives
MND1	-1.2224	1.0851	4.24612	3.61776e-05	0.001422	2.03353	ctDNA.positive - Biological.non.shedder	Overexpressed in ctDNA positives
MCM6	-0.785659	5.65833	4.24855	3.58313e-05	0.00141222	1.76317	ctDNA.positive - Biological.non.shedder	Overexpressed in ctDNA positives
WDHD1	-0.817121	4.61654	4.24963	3.56704e-05	0.00140971	1.84184	ctDNA.positive - Biological.non.shedder	Overexpressed in ctDNA positives
RECQL4	-1.19544	3.81689	4.25473	3.49675e-05	0.00138571	1.96168	ctDNA.positive - Biological.non.shedder	Overexpressed in ctDNA positives
ZNF214	1.15861	1.99084	-4.25857	3.441e-05	0.00136735	2.10208	ctDNA.positive - Biological.non.shedder	Overexpressed in ctDNA low-shedders
OSR1	1.39187	0.880113	-4.26026	3.41758e-05	0.00136177	2.10395	ctDNA.positive - Biological.non.shedder	Overexpressed in ctDNA low-shedders
FAAP24	-0.764416	1.81628	4.2618	3.39644e-05	0.00135708	2.12235	ctDNA.positive - Biological.non.shedder	Overexpressed in ctDNA positives
PARN	0.460503	6.14439	-4.26347	3.3736e-05	0.0013523	1.79732	ctDNA.positive - Biological.non.shedder	Overexpressed in ctDNA low-shedders
DGCR6	1.12176	3.22661	-4.26343	3.37517e-05	0.0013523	2.02623	ctDNA.positive - Biological.non.shedder	Overexpressed in ctDNA low-shedders
CENPH	-0.974152	2.5748	4.26728	3.32228e-05	0.00134816	2.12089	ctDNA.positive - Biological.non.shedder	Overexpressed in ctDNA positives
RAB27A	0.740681	5.83457	-4.26677	3.32901e-05	0.00134816	1.82037	ctDNA.positive - Biological.non.shedder	Overexpressed in ctDNA low-shedders
BORA	-0.777197	3.2119	4.26575	3.34281e-05	0.00134816	2.06566	ctDNA.positive - Biological.non.shedder	Overexpressed in ctDNA positives
MYEOV	-3.629	1.87297	4.26565	3.34624e-05	0.00134816	2.10394	ctDNA.positive - Biological.non.shedder	Overexpressed in ctDNA positives
CKAP5	-0.459622	7.5125	4.27088	3.2743e-05	0.001334	1.8181	ctDNA.positive - Biological.non.shedder	Overexpressed in ctDNA positives
EPHX2	0.968596	3.08051	-4.27925	3.16548e-05	0.00130118	2.10378	ctDNA.positive - Biological.non.shedder	Overexpressed in ctDNA low-shedders
SCGB3A1	3.60483	3.21497	-4.27888	3.17214e-05	0.00130118	2.11196	ctDNA.positive - Biological.non.shedder	Overexpressed in ctDNA low-shedders
SLC22A23	1.03339	5.89013	-4.27885	3.17256e-05	0.00130118	1.86464	ctDNA.positive - Biological.non.shedder	Overexpressed in ctDNA low-shedders
CBX7	0.758762	4.24562	-4.27839	3.17646e-05	0.00130118	1.96152	ctDNA.positive - Biological.non.shedder	Overexpressed in ctDNA low-shedders
TOPBP1	-0.520689	6.15767	4.27774	3.18477e-05	0.00130118	1.85342	ctDNA.positive - Biological.non.shedder	Overexpressed in ctDNA positives
AVEN	-0.601386	2.98119	4.28213	3.12876e-05	0.00129994	2.14185	ctDNA.positive - Biological.non.shedder	Overexpressed in ctDNA positives
SLC7A5	-0.996475	6.29129	4.28164	3.13693e-05	0.00129994	1.86935	ctDNA.positive - Biological.non.shedder	Overexpressed in ctDNA positives
SLC16A7	1.15352	5.6321	-4.28484	3.09654e-05	0.00129058	1.89927	ctDNA.positive - Biological.non.shedder	Overexpressed in ctDNA low-shedders
PKMYT1	-1.5472	2.55738	4.28736	3.06519e-05	0.0012812	2.20454	ctDNA.positive - Biological.non.shedder	Overexpressed in ctDNA positives
ANKRD65	1.26392	3.46305	-4.29151	3.01412e-05	0.00126349	2.09752	ctDNA.positive - Biological.non.shedder	Overexpressed in ctDNA low-shedders
ELN	1.51206	4.92551	-4.29279	2.99853e-05	0.0012606	1.96213	ctDNA.positive - Biological.non.shedder	Overexpressed in ctDNA low-shedders
DKC1	-0.496229	5.9776	4.29355	2.98746e-05	0.00125959	1.91999	ctDNA.positive - Biological.non.shedder	Overexpressed in ctDNA positives
SORCS2	1.77309	3.98508	-4.29849	2.92999e-05	0.00125946	2.0778	ctDNA.positive - Biological.non.shedder	Overexpressed in ctDNA low-shedders
ZBTB4	0.551604	6.93672	-4.29796	2.93441e-05	0.00125946	1.92163	ctDNA.positive - Biological.non.shedder	Overexpressed in ctDNA low-shedders
RPL39L	-1.21274	2.4077	4.29734	2.94188e-05	0.00125946	2.24065	ctDNA.positive - Biological.non.shedder	Overexpressed in ctDNA positives
PNPLA4	0.700449	3.10403	-4.29569	2.96164e-05	0.00125946	2.15946	ctDNA.positive - Biological.non.shedder	Overexpressed in ctDNA low-shedders
TAF2	-0.445972	6.01947	4.29507	2.9691e-05	0.00125946	1.9219	ctDNA.positive - Biological.non.shedder	Overexpressed in ctDNA positives
NEIL3	-1.32712	1.87258	4.29471	2.97337e-05	0.00125946	2.24176	ctDNA.positive - Biological.non.shedder	Overexpressed in ctDNA positives
CTF1	0.95648	1.38911	-4.29459	2.97488e-05	0.00125946	2.23974	ctDNA.positive - Biological.non.shedder	Overexpressed in ctDNA low-shedders
CFL2	-0.737968	4.54203	4.29429	2.97846e-05	0.00125946	2.0191	ctDNA.positive - Biological.non.shedder	Overexpressed in ctDNA positives
PFDN4	-0.719142	3.70107	4.304	2.86347e-05	0.00123975	2.1534	ctDNA.positive - Biological.non.shedder	Overexpressed in ctDNA positives
SELENBP1	1.35906	6.4493	-4.31045	2.79122e-05	0.00121209	1.9767	ctDNA.positive - Biological.non.shedder	Overexpressed in ctDNA low-shedders
CHADL	1.40042	0.669817	-4.31435	2.74555e-05	0.00119584	2.27619	ctDNA.positive - Biological.non.shedder	Overexpressed in ctDNA low-shedders
ABCA8	1.68461	2.31874	-4.31626	2.72598e-05	0.00119089	2.29644	ctDNA.positive - Biological.non.shedder	Overexpressed in ctDNA low-shedders
MIS18BP1	-0.636718	5.67328	4.31823	2.70253e-05	0.00118421	2.02652	ctDNA.positive - Biological.non.shedder	Overexpressed in ctDNA positives
LIG1	-0.546835	4.97406	4.32076	2.67486e-05	0.00117564	2.07811	ctDNA.positive - Biological.non.shedder	Overexpressed in ctDNA positives
CERKL	1.82352	1.63654	-4.32407	2.64077e-05	0.00116418	2.34933	ctDNA.positive - Biological.non.shedder	Overexpressed in ctDNA low-shedders
DNM1L	-0.529381	6.37675	4.32599	2.61844e-05	0.00115786	2.03372	ctDNA.positive - Biological.non.shedder	Overexpressed in ctDNA positives
NDNF	1.96392	6.18276	-4.34033	2.47128e-05	0.00109613	2.10412	ctDNA.positive - Biological.non.shedder	Overexpressed in ctDNA low-shedders
KNSTRN	-0.708002	3.86646	4.34107	2.46221e-05	0.00109546	2.27345	ctDNA.positive - Biological.non.shedder	Overexpressed in ctDNA positives
PPIL6	1.40613	1.64964	-4.3436	2.43691e-05	0.00108754	2.42187	ctDNA.positive - Biological.non.shedder	Overexpressed in ctDNA low-shedders
FAM117A	0.622527	3.96945	-4.34557	2.41734e-05	0.00108376	2.25426	ctDNA.positive - Biological.non.shedder	Overexpressed in ctDNA low-shedders
MALL	1.18218	8.11652	-4.34537	2.42097e-05	0.00108376	2.12092	ctDNA.positive - Biological.non.shedder	Overexpressed in ctDNA low-shedders
SHROOM2	0.892052	4.48354	-4.35683	2.30888e-05	0.00104247	2.24545	ctDNA.positive - Biological.non.shedder	Overexpressed in ctDNA low-shedders
SLC26A9	2.22696	4.59165	-4.35666	2.3117e-05	0.00104247	2.25179	ctDNA.positive - Biological.non.shedder	Overexpressed in ctDNA low-shedders
STC1	-1.89741	4.00823	4.35638	2.31435e-05	0.00104247	2.37109	ctDNA.positive - Biological.non.shedder	Overexpressed in ctDNA positives
DDX11	-0.789941	5.03757	4.36317	2.2493e-05	0.00102269	2.24504	ctDNA.positive - Biological.non.shedder	Overexpressed in ctDNA positives
GNPNAT1	-0.768715	5.83657	4.36595	2.22394e-05	0.00101434	2.20596	ctDNA.positive - Biological.non.shedder	Overexpressed in ctDNA positives
RNASE1	1.3651	7.60508	-4.37098	2.17989e-05	0.000999417	2.21379	ctDNA.positive - Biological.non.shedder	Overexpressed in ctDNA low-shedders
INCENP	-0.707175	4.91247	4.37032	2.18433e-05	0.000999417	2.27927	ctDNA.positive - Biological.non.shedder	Overexpressed in ctDNA positives
IL1R2	-1.61526	1.37223	4.3751	2.14192e-05	0.000986235	2.50654	ctDNA.positive - Biological.non.shedder	Overexpressed in ctDNA positives
MPHOSPH9	-0.55858	5.26549	4.38162	2.08521e-05	0.000963183	2.29544	ctDNA.positive - Biological.non.shedder	Overexpressed in ctDNA positives
FKBP10	-1.22587	5.91825	4.38501	2.05777e-05	0.000953543	2.28431	ctDNA.positive - Biological.non.shedder	Overexpressed in ctDNA positives
TMEM8B	0.740554	3.9042	-4.39173	2.00027e-05	0.000929869	2.43774	ctDNA.positive - Biological.non.shedder	Overexpressed in ctDNA low-shedders
INTS13	-0.587048	4.71111	4.39272	1.99213e-05	0.000929702	2.38311	ctDNA.positive - Biological.non.shedder	Overexpressed in ctDNA positives
C18orf54	-0.941008	2.50686	4.39255	1.9935e-05	0.000929702	2.59255	ctDNA.positive - Biological.non.shedder	Overexpressed in ctDNA positives
DNA2	-0.792434	3.76193	4.39596	1.96573e-05	0.000922684	2.49609	ctDNA.positive - Biological.non.shedder	Overexpressed in ctDNA positives
TPPP	1.28319	4.26988	-4.40078	1.92839e-05	0.000908097	2.43783	ctDNA.positive - Biological.non.shedder	Overexpressed in ctDNA low-shedders
CRY2	0.601614	5.54764	-4.40404	1.90133e-05	0.000898269	2.35827	ctDNA.positive - Biological.non.shedder	Overexpressed in ctDNA low-shedders
DENND6B	0.785865	3.20967	-4.40912	1.86189e-05	0.00088251	2.58053	ctDNA.positive - Biological.non.shedder	Overexpressed in ctDNA low-shedders
WFDC2	1.41124	5.84252	-4.4136	1.829e-05	0.000869767	2.38877	ctDNA.positive - Biological.non.shedder	Overexpressed in ctDNA low-shedders
MASTL	-0.615109	4.507	4.42336	1.75542e-05	0.00083915	2.51789	ctDNA.positive - Biological.non.shedder	Overexpressed in ctDNA positives
LRIG1	0.868868	6.67545	-4.42306	1.75884e-05	0.00083915	2.40849	ctDNA.positive - Biological.non.shedder	Overexpressed in ctDNA low-shedders
UBE2T	-1.25515	3.21034	4.42609	1.73629e-05	0.000833877	2.67404	ctDNA.positive - Biological.non.shedder	Overexpressed in ctDNA positives
KDM3A	-0.489966	6.57217	4.43644	1.66278e-05	0.00080123	2.45961	ctDNA.positive - Biological.non.shedder	Overexpressed in ctDNA positives
C8orf48	1.39302	-0.561117	-4.43927	1.64342e-05	0.000794539	2.53534	ctDNA.positive - Biological.non.shedder	Overexpressed in ctDNA low-shedders
NATD1	0.731882	3.9312	-4.44244	1.62189e-05	0.000787375	2.63354	ctDNA.positive - Biological.non.shedder	Overexpressed in ctDNA low-shedders
CDC7	-0.878665	3.35548	4.44225	1.62317e-05	0.000787375	2.72377	ctDNA.positive - Biological.non.shedder	Overexpressed in ctDNA positives
SLCO4A1	-2.25806	2.69346	4.44865	1.58176e-05	0.00078199	2.80935	ctDNA.positive - Biological.non.shedder	Overexpressed in ctDNA positives
UBE2S	-1.14858	4.54822	4.44786	1.58696e-05	0.00078199	2.62248	ctDNA.positive - Biological.non.shedder	Overexpressed in ctDNA positives
RHOBTB2	1.13109	6.93776	-4.44721	1.59121e-05	0.00078199	2.5048	ctDNA.positive - Biological.non.shedder	Overexpressed in ctDNA low-shedders
OIP5	-1.18307	1.13041	4.4463	1.59611e-05	0.00078199	2.75889	ctDNA.positive - Biological.non.shedder	Overexpressed in ctDNA positives
SLC47A1	1.51615	2.93642	-4.44569	1.60129e-05	0.00078199	2.75147	ctDNA.positive - Biological.non.shedder	Overexpressed in ctDNA low-shedders
SEC23A	-0.76012	6.74839	4.45297	1.55249e-05	0.000771355	2.52341	ctDNA.positive - Biological.non.shedder	Overexpressed in ctDNA positives
MTFR2	-1.05582	1.02583	4.4529	1.55292e-05	0.000771355	2.77436	ctDNA.positive - Biological.non.shedder	Overexpressed in ctDNA positives
GAPDH	-0.902634	10.6517	4.45693	1.52773e-05	0.000764073	2.60289	ctDNA.positive - Biological.non.shedder	Overexpressed in ctDNA positives
TRIM59	-0.933526	4.13218	4.45988	1.50845e-05	0.000757565	2.70967	ctDNA.positive - Biological.non.shedder	Overexpressed in ctDNA positives
BRCA2	-0.858145	5.0004	4.45974	1.50949e-05	0.000757565	2.6256	ctDNA.positive - Biological.non.shedder	Overexpressed in ctDNA positives
ZNF146	-0.500913	7.28993	4.46156	1.49798e-05	0.000757027	2.55638	ctDNA.positive - Biological.non.shedder	Overexpressed in ctDNA positives
ELOVL6	-1.51445	3.62882	4.46765	1.4615e-05	0.000741176	2.81238	ctDNA.positive - Biological.non.shedder	Overexpressed in ctDNA positives
NCOA7	0.837517	7.1359	-4.47402	1.42278e-05	0.000724072	2.60938	ctDNA.positive - Biological.non.shedder	Overexpressed in ctDNA low-shedders
BNIPL	1.80949	2.21059	-4.4838	1.36623e-05	0.000697739	2.94165	ctDNA.positive - Biological.non.shedder	Overexpressed in ctDNA low-shedders
DUSP22	0.508779	5.16793	-4.48684	1.34797e-05	0.000690848	2.70454	ctDNA.positive - Biological.non.shedder	Overexpressed in ctDNA low-shedders
H2AC4	-1.29341	2.76661	4.48794	1.34178e-05	0.000690134	2.94743	ctDNA.positive - Biological.non.shedder	Overexpressed in ctDNA positives
FUCA1	0.795072	6.38826	-4.48797	1.34182e-05	0.000690134	2.66665	ctDNA.positive - Biological.non.shedder	Overexpressed in ctDNA low-shedders
GRIN2D	-1.89888	1.27997	4.49392	1.30864e-05	0.000677874	2.93292	ctDNA.positive - Biological.non.shedder	Overexpressed in ctDNA positives
EIF4EBP2	0.463357	7.52681	-4.49853	1.28363e-05	0.000667301	2.70836	ctDNA.positive - Biological.non.shedder	Overexpressed in ctDNA low-shedders
BMP3	2.31502	4.0367	-4.5024	1.26395e-05	0.000661055	2.87458	ctDNA.positive - Biological.non.shedder	Overexpressed in ctDNA low-shedders
E2F2	-1.03727	2.87413	4.50163	1.26705e-05	0.000661055	2.98997	ctDNA.positive - Biological.non.shedder	Overexpressed in ctDNA positives
ADH1B	2.9185	2.89805	-4.51652	1.19122e-05	0.000626247	3.03143	ctDNA.positive - Biological.non.shedder	Overexpressed in ctDNA low-shedders
PARM1	1.35484	7.22459	-4.51643	1.1917e-05	0.000626247	2.78199	ctDNA.positive - Biological.non.shedder	Overexpressed in ctDNA low-shedders
SLC25A16	0.65289	5.55415	-4.51905	1.17775e-05	0.000623432	2.81235	ctDNA.positive - Biological.non.shedder	Overexpressed in ctDNA low-shedders
KANSL2	-0.463443	4.88836	4.52157	1.16533e-05	0.000619121	2.87059	ctDNA.positive - Biological.non.shedder	Overexpressed in ctDNA positives
SCN7A	1.39864	3.8618	-4.52855	1.13249e-05	0.000603882	2.98013	ctDNA.positive - Biological.non.shedder	Overexpressed in ctDNA low-shedders
ALDH5A1	0.809602	5.25789	-4.53465	1.10294e-05	0.000590295	2.89274	ctDNA.positive - Biological.non.shedder	Overexpressed in ctDNA low-shedders
CITED2	1.12373	6.27109	-4.53642	1.09559e-05	0.000589188	2.86325	ctDNA.positive - Biological.non.shedder	Overexpressed in ctDNA low-shedders
ECHDC1	0.707707	5.46627	-4.53597	1.09681e-05	0.000589188	2.88309	ctDNA.positive - Biological.non.shedder	Overexpressed in ctDNA low-shedders
SLC16A1	-1.65154	3.89991	4.53942	1.08181e-05	0.000585471	3.07727	ctDNA.positive - Biological.non.shedder	Overexpressed in ctDNA positives
PVR	-0.66504	6.37663	4.54091	1.07422e-05	0.000583541	2.87873	ctDNA.positive - Biological.non.shedder	Overexpressed in ctDNA positives
SNX6	-0.65989	6.61493	4.54281	1.06567e-05	0.000583165	2.88145	ctDNA.positive - Biological.non.shedder	Overexpressed in ctDNA positives
MTHFD2	-0.879832	6.07993	4.54211	1.06951e-05	0.000583165	2.89119	ctDNA.positive - Biological.non.shedder	Overexpressed in ctDNA positives
UBR5	-0.41556	8.20788	4.54822	1.04162e-05	0.00057419	2.91361	ctDNA.positive - Biological.non.shedder	Overexpressed in ctDNA positives
C5orf49	2.78002	-0.385494	-4.5476	1.04513e-05	0.00057419	2.97231	ctDNA.positive - Biological.non.shedder	Overexpressed in ctDNA low-shedders
EIF4EBP1	-0.868798	4.29511	4.55092	1.02978e-05	0.000570072	3.04908	ctDNA.positive - Biological.non.shedder	Overexpressed in ctDNA positives
ARSD	0.801429	7.01144	-4.55465	1.01388e-05	0.000563422	2.93027	ctDNA.positive - Biological.non.shedder	Overexpressed in ctDNA low-shedders
SCGB3A2	4.06843	4.9296	-4.55702	1.00436e-05	0.00056028	3.05309	ctDNA.positive - Biological.non.shedder	Overexpressed in ctDNA low-shedders
MAMDC2	1.32665	2.722	-4.55901	9.9553e-06	0.000557497	3.20224	ctDNA.positive - Biological.non.shedder	Overexpressed in ctDNA low-shedders
AK4	-1.49033	5.27549	4.56548	9.69093e-06	0.000544796	3.03711	ctDNA.positive - Biological.non.shedder	Overexpressed in ctDNA positives
SCUBE2	1.68857	2.87762	-4.56959	9.52381e-06	0.000537484	3.23417	ctDNA.positive - Biological.non.shedder	Overexpressed in ctDNA low-shedders
CACHD1	1.43961	4.49921	-4.57209	9.42319e-06	0.000533883	3.09672	ctDNA.positive - Biological.non.shedder	Overexpressed in ctDNA low-shedders
HSD17B6	1.9662	2.7297	-4.5742	9.33948e-06	0.000531215	3.26296	ctDNA.positive - Biological.non.shedder	Overexpressed in ctDNA low-shedders
VEGFD	2.90128	-1.13804	-4.57847	9.16816e-06	0.000523524	2.90241	ctDNA.positive - Biological.non.shedder	Overexpressed in ctDNA low-shedders
H2BC11	-1.3402	4.11713	4.5798	9.12028e-06	0.000522848	3.18804	ctDNA.positive - Biological.non.shedder	Overexpressed in ctDNA positives
GPR143	1.50509	1.02385	-4.58211	9.02442e-06	0.000520525	3.28759	ctDNA.positive - Biological.non.shedder	Overexpressed in ctDNA low-shedders
RNASEH2A	-0.822178	3.64415	4.5816	9.04386e-06	0.000520525	3.23594	ctDNA.positive - Biological.non.shedder	Overexpressed in ctDNA positives
DNMT3B	-1.01973	2.7373	4.585	8.91436e-06	0.000517175	3.32842	ctDNA.positive - Biological.non.shedder	Overexpressed in ctDNA positives
ARPIN	0.5594	6.09993	-4.59295	8.61822e-06	0.000502003	3.09102	ctDNA.positive - Biological.non.shedder	Overexpressed in ctDNA low-shedders
ZGRF1	-0.756806	3.73555	4.59629	8.49691e-06	0.000496932	3.28734	ctDNA.positive - Biological.non.shedder	Overexpressed in ctDNA positives
GAS2L3	-1.02512	3.74041	4.59781	8.44205e-06	0.000495723	3.29754	ctDNA.positive - Biological.non.shedder	Overexpressed in ctDNA positives
HAUS6	-0.610659	5.11167	4.60729	8.10822e-06	0.000478055	3.19885	ctDNA.positive - Biological.non.shedder	Overexpressed in ctDNA positives
FCER1A	2.20517	0.212616	-4.61655	7.79591e-06	0.000461518	3.33305	ctDNA.positive - Biological.non.shedder	Overexpressed in ctDNA low-shedders
PLD4	1.11618	1.65062	-4.61768	7.75703e-06	0.000461362	3.45926	ctDNA.positive - Biological.non.shedder	Overexpressed in ctDNA low-shedders
GINS1	-1.00957	3.74942	4.61754	7.76147e-06	0.000461362	3.37491	ctDNA.positive - Biological.non.shedder	Overexpressed in ctDNA positives
EPB41L4A	0.846676	4.50482	-4.62082	7.65376e-06	0.000458719	3.29064	ctDNA.positive - Biological.non.shedder	Overexpressed in ctDNA low-shedders
ACE2	2.09068	1.85458	-4.62313	7.58479e-06	0.000456472	3.48271	ctDNA.positive - Biological.non.shedder	Overexpressed in ctDNA low-shedders
PBXIP1	0.749129	7.61345	-4.6323	7.28735e-06	0.000440399	3.24805	ctDNA.positive - Biological.non.shedder	Overexpressed in ctDNA low-shedders
TRIP13	-1.29761	3.80666	4.63536	7.19885e-06	0.000439391	3.45591	ctDNA.positive - Biological.non.shedder	Overexpressed in ctDNA positives
ESCO2	-1.31414	2.58344	4.63471	7.21284e-06	0.000439391	3.52753	ctDNA.positive - Biological.non.shedder	Overexpressed in ctDNA positives
VRK1	-0.727112	3.51617	4.63382	7.24038e-06	0.000439391	3.45352	ctDNA.positive - Biological.non.shedder	Overexpressed in ctDNA positives
CCNF	-0.867298	4.67802	4.64672	6.8514e-06	0.000422509	3.39733	ctDNA.positive - Biological.non.shedder	Overexpressed in ctDNA positives
PMM1	0.87993	4.45329	-4.64592	6.87479e-06	0.000422509	3.39172	ctDNA.positive - Biological.non.shedder	Overexpressed in ctDNA low-shedders
NPC2	1.19876	8.02927	-4.65096	6.73348e-06	0.000417361	3.33315	ctDNA.positive - Biological.non.shedder	Overexpressed in ctDNA low-shedders
FBLN5	1.00035	4.08567	-4.65196	6.70051e-06	0.0004171	3.4482	ctDNA.positive - Biological.non.shedder	Overexpressed in ctDNA low-shedders
SGO2	-0.990521	3.80124	4.66946	6.21428e-06	0.000389314	3.58065	ctDNA.positive - Biological.non.shedder	Overexpressed in ctDNA positives
CKS2	-1.05143	3.75105	4.66897	6.22731e-06	0.000389314	3.5831	ctDNA.positive - Biological.non.shedder	Overexpressed in ctDNA positives
IGF2BP2	-1.48274	4.5619	4.67516	6.06904e-06	0.000382719	3.54302	ctDNA.positive - Biological.non.shedder	Overexpressed in ctDNA positives
POLE	-0.634722	5.89662	4.67795	5.99152e-06	0.00037948	3.44574	ctDNA.positive - Biological.non.shedder	Overexpressed in ctDNA positives
CELF2	0.824032	6.61601	-4.68195	5.8903e-06	0.000375173	3.44721	ctDNA.positive - Biological.non.shedder	Overexpressed in ctDNA low-shedders
GINS4	-1.03291	3.00018	4.68161	5.89764e-06	0.000375173	3.69387	ctDNA.positive - Biological.non.shedder	Overexpressed in ctDNA positives
NMD3	-0.605402	5.92266	4.68385	5.84111e-06	0.000374865	3.46937	ctDNA.positive - Biological.non.shedder	Overexpressed in ctDNA positives
WDR76	-0.809874	3.78901	4.68985	5.69211e-06	0.000366926	3.65369	ctDNA.positive - Biological.non.shedder	Overexpressed in ctDNA positives
CYP4B1	3.05961	4.39056	-4.69331	5.61245e-06	0.000365728	3.60627	ctDNA.positive - Biological.non.shedder	Overexpressed in ctDNA low-shedders
DNALI1	1.42351	3.46951	-4.69243	5.63381e-06	0.000365728	3.66747	ctDNA.positive - Biological.non.shedder	Overexpressed in ctDNA low-shedders
CKAP2	-0.796985	4.91264	4.69164	5.6483e-06	0.000365728	3.5607	ctDNA.positive - Biological.non.shedder	Overexpressed in ctDNA positives
UHRF1	-1.21045	5.03627	4.70694	5.29168e-06	0.000347288	3.62084	ctDNA.positive - Biological.non.shedder	Overexpressed in ctDNA positives
CDC45	-1.27516	2.58768	4.7167	5.06865e-06	0.000334162	3.85147	ctDNA.positive - Biological.non.shedder	Overexpressed in ctDNA positives
FOLR1	2.35191	4.76842	-4.7211	4.97735e-06	0.000329641	3.68835	ctDNA.positive - Biological.non.shedder	Overexpressed in ctDNA low-shedders
TNFSF15	1.33831	4.78963	-4.72383	4.91891e-06	0.000327265	3.68618	ctDNA.positive - Biological.non.shedder	Overexpressed in ctDNA low-shedders
SPATA6	0.811774	3.82402	-4.72723	4.84248e-06	0.000323665	3.78195	ctDNA.positive - Biological.non.shedder	Overexpressed in ctDNA low-shedders
ARHGAP11B	-1.11702	2.18851	4.73014	4.78189e-06	0.000321095	3.90256	ctDNA.positive - Biological.non.shedder	Overexpressed in ctDNA positives
EVA1C	1.16775	3.666	-4.73536	4.67753e-06	0.000315548	3.83139	ctDNA.positive - Biological.non.shedder	Overexpressed in ctDNA low-shedders
NR3C2	1.07961	4.85075	-4.73676	4.65067e-06	0.000315202	3.737	ctDNA.positive - Biological.non.shedder	Overexpressed in ctDNA low-shedders
CENPU	-1.05916	3.73331	4.7377	4.62745e-06	0.000315101	3.86039	ctDNA.positive - Biological.non.shedder	Overexpressed in ctDNA positives
EFCAB6	1.3206	1.82287	-4.74096	4.56242e-06	0.000312139	3.94629	ctDNA.positive - Biological.non.shedder	Overexpressed in ctDNA low-shedders
RSRC1	-0.483038	4.87754	4.74407	4.50128e-06	0.000309415	3.77252	ctDNA.positive - Biological.non.shedder	Overexpressed in ctDNA positives
ADAMTS8	1.73967	0.189725	-4.75633	4.26739e-06	0.000295066	3.85062	ctDNA.positive - Biological.non.shedder	Overexpressed in ctDNA low-shedders
ATP1B3	-0.745666	5.54048	4.75607	4.2722e-06	0.000295066	3.78343	ctDNA.positive - Biological.non.shedder	Overexpressed in ctDNA positives
PLOD2	-1.75174	6.51489	4.76295	4.1499e-06	0.000289376	3.79338	ctDNA.positive - Biological.non.shedder	Overexpressed in ctDNA positives
C1orf21	1.09317	4.82615	-4.76418	4.12765e-06	0.000289215	3.84588	ctDNA.positive - Biological.non.shedder	Overexpressed in ctDNA low-shedders
SCN4B	1.39898	1.24854	-4.76969	4.02609e-06	0.000284309	4.03592	ctDNA.positive - Biological.non.shedder	Overexpressed in ctDNA low-shedders
ZBTB7C	1.676	2.74649	-4.76922	4.03804e-06	0.000284309	4.03736	ctDNA.positive - Biological.non.shedder	Overexpressed in ctDNA low-shedders
CHRDL1	1.98051	2.43893	-4.77331	3.96656e-06	0.000282015	4.06862	ctDNA.positive - Biological.non.shedder	Overexpressed in ctDNA low-shedders
CYP4V2	0.795465	5.20494	-4.77435	3.94497e-06	0.000281861	3.86795	ctDNA.positive - Biological.non.shedder	Overexpressed in ctDNA low-shedders
CFAP57	2.04678	1.02028	-4.7825	3.8089e-06	0.000273486	4.06424	ctDNA.positive - Biological.non.shedder	Overexpressed in ctDNA low-shedders
MARS1	-0.532712	6.6916	4.78441	3.77533e-06	0.000272425	3.86736	ctDNA.positive - Biological.non.shedder	Overexpressed in ctDNA positives
ZFAND2A	-0.747414	3.58028	4.78566	3.75475e-06	0.000272295	4.06742	ctDNA.positive - Biological.non.shedder	Overexpressed in ctDNA positives
XPOT	-0.634226	7.08342	4.78724	3.72898e-06	0.000271785	3.87791	ctDNA.positive - Biological.non.shedder	Overexpressed in ctDNA positives
HELLS	-0.979864	4.35637	4.81	3.37515e-06	0.000247238	4.10039	ctDNA.positive - Biological.non.shedder	Overexpressed in ctDNA positives
KPNA2	-0.941691	6.45502	4.81705	3.27543e-06	0.000241152	4.00838	ctDNA.positive - Biological.non.shedder	Overexpressed in ctDNA positives
PSRC1	-1.01862	2.24621	4.81938	3.239e-06	0.000239686	4.2603	ctDNA.positive - Biological.non.shedder	Overexpressed in ctDNA positives
SNX30	0.915282	6.91441	-4.8266	3.14018e-06	0.000233565	4.04608	ctDNA.positive - Biological.non.shedder	Overexpressed in ctDNA low-shedders
SPHK1	-1.82179	2.85345	4.83062	3.08574e-06	0.000231609	4.3068	ctDNA.positive - Biological.non.shedder	Overexpressed in ctDNA positives
CCNE1	-1.43166	2.49189	4.82951	3.09791e-06	0.000231609	4.30428	ctDNA.positive - Biological.non.shedder	Overexpressed in ctDNA positives
SPATS2	-0.583659	4.93365	4.83915	2.96909e-06	0.00022429	4.16683	ctDNA.positive - Biological.non.shedder	Overexpressed in ctDNA positives
DTL	-1.12996	4.30267	4.84338	2.91614e-06	0.000221443	4.24689	ctDNA.positive - Biological.non.shedder	Overexpressed in ctDNA positives
POLE2	-1.22888	2.06237	4.84721	2.86553e-06	0.000218746	4.36539	ctDNA.positive - Biological.non.shedder	Overexpressed in ctDNA positives
AMOT	1.90592	4.45314	-4.86321	2.67272e-06	0.000205107	4.29579	ctDNA.positive - Biological.non.shedder	Overexpressed in ctDNA low-shedders
AGR3	3.14558	3.07375	-4.86508	2.65072e-06	0.0002045	4.43493	ctDNA.positive - Biological.non.shedder	Overexpressed in ctDNA low-shedders
FAM72B	-1.5614	1.20026	4.86941	2.59779e-06	0.000201769	4.36391	ctDNA.positive - Biological.non.shedder	Overexpressed in ctDNA positives
PBK	-1.76763	2.42708	4.86923	2.60141e-06	0.000201769	4.4615	ctDNA.positive - Biological.non.shedder	Overexpressed in ctDNA positives
SUSD2	2.22646	5.20848	-4.8772	2.51226e-06	0.000196961	4.31125	ctDNA.positive - Biological.non.shedder	Overexpressed in ctDNA low-shedders
TEF	0.821581	4.81302	-4.88274	2.44892e-06	0.000193678	4.34184	ctDNA.positive - Biological.non.shedder	Overexpressed in ctDNA low-shedders
CHAF1A	-0.821991	4.14027	4.88268	2.44962e-06	0.000193678	4.41768	ctDNA.positive - Biological.non.shedder	Overexpressed in ctDNA positives
YEATS2	-0.597348	6.46056	4.88199	2.45702e-06	0.000193678	4.27989	ctDNA.positive - Biological.non.shedder	Overexpressed in ctDNA positives
H2BC17	-1.53308	4.05927	4.88643	2.41158e-06	0.000193246	4.45629	ctDNA.positive - Biological.non.shedder	Overexpressed in ctDNA positives
NUDT1	-0.799896	2.95804	4.88751	2.39762e-06	0.000193195	4.53015	ctDNA.positive - Biological.non.shedder	Overexpressed in ctDNA positives
CAMK1D	1.393	6.09594	-4.8919	2.35375e-06	0.000192791	4.33257	ctDNA.positive - Biological.non.shedder	Overexpressed in ctDNA low-shedders
NCAPG2	-0.903868	5.22899	4.89085	2.36249e-06	0.000192791	4.36612	ctDNA.positive - Biological.non.shedder	Overexpressed in ctDNA positives
TRERF1	-1.04215	4.30268	4.88984	2.37344e-06	0.000192791	4.43412	ctDNA.positive - Biological.non.shedder	Overexpressed in ctDNA positives
FEN1	-0.832116	4.87593	4.88924	2.37932e-06	0.000192791	4.38255	ctDNA.positive - Biological.non.shedder	Overexpressed in ctDNA positives
CX3CR1	1.76063	1.46353	-4.90146	2.2537e-06	0.000186787	4.57306	ctDNA.positive - Biological.non.shedder	Overexpressed in ctDNA low-shedders
SORBS2	1.59133	4.58006	-4.90573	2.2135e-06	0.000185344	4.46174	ctDNA.positive - Biological.non.shedder	Overexpressed in ctDNA low-shedders
PIFO	1.96085	2.3666	-4.90544	2.21639e-06	0.000185344	4.61243	ctDNA.positive - Biological.non.shedder	Overexpressed in ctDNA low-shedders
PCLAF	-1.19091	2.93588	4.90449	2.22351e-06	0.000185344	4.60496	ctDNA.positive - Biological.non.shedder	Overexpressed in ctDNA positives
BTBD9	0.843545	6.65389	-4.91897	2.0848e-06	0.00017683	4.43671	ctDNA.positive - Biological.non.shedder	Overexpressed in ctDNA low-shedders
SLC15A2	1.38046	4.14966	-4.92583	2.02405e-06	0.000172687	4.57717	ctDNA.positive - Biological.non.shedder	Overexpressed in ctDNA low-shedders
MR1	0.694512	6.25635	-4.9341	1.94878e-06	0.000167249	4.50422	ctDNA.positive - Biological.non.shedder	Overexpressed in ctDNA low-shedders
RFC4	-0.897532	3.63594	4.94412	1.86344e-06	0.000160877	4.7225	ctDNA.positive - Biological.non.shedder	Overexpressed in ctDNA positives
NINJ2	1.0993	3.1615	-4.95707	1.75857e-06	0.000152732	4.79546	ctDNA.positive - Biological.non.shedder	Overexpressed in ctDNA low-shedders
FAM81B	2.41551	-0.320981	-4.96234	1.71748e-06	0.000150062	4.51136	ctDNA.positive - Biological.non.shedder	Overexpressed in ctDNA low-shedders
TYMS	-1.21449	3.83483	4.96821	1.6734e-06	0.000147097	4.81541	ctDNA.positive - Biological.non.shedder	Overexpressed in ctDNA positives
HMGN3	0.841913	5.41876	-4.97415	1.62892e-06	0.00014406	4.70255	ctDNA.positive - Biological.non.shedder	Overexpressed in ctDNA low-shedders
CPAMD8	2.18052	3.91947	-4.98281	1.56842e-06	0.000139838	4.84621	ctDNA.positive - Biological.non.shedder	Overexpressed in ctDNA low-shedders
BBS1	0.558555	4.9548	-4.98213	1.57153e-06	0.000139838	4.75827	ctDNA.positive - Biological.non.shedder	Overexpressed in ctDNA low-shedders
ASF1B	-1.23323	3.57695	4.9906	1.51295e-06	0.000136297	4.92929	ctDNA.positive - Biological.non.shedder	Overexpressed in ctDNA positives
HROB	-1.13554	2.33962	4.99461	1.48577e-06	0.000134685	4.97585	ctDNA.positive - Biological.non.shedder	Overexpressed in ctDNA positives
ARHGEF39	-0.926237	2.43823	5.00863	1.39487e-06	0.00012724	5.03904	ctDNA.positive - Biological.non.shedder	Overexpressed in ctDNA positives
BRCA1	-0.967719	5.05419	5.02038	1.32306e-06	0.000121453	4.93452	ctDNA.positive - Biological.non.shedder	Overexpressed in ctDNA positives
PDCD5	-0.755929	4.77266	5.0322	1.25398e-06	0.000115845	5.00064	ctDNA.positive - Biological.non.shedder	Overexpressed in ctDNA positives
CENPN	-0.892055	4.06974	5.03693	1.22744e-06	0.000114121	5.07893	ctDNA.positive - Biological.non.shedder	Overexpressed in ctDNA positives
SAAL1	-0.678266	3.0883	5.04498	1.18348e-06	0.000110743	5.1825	ctDNA.positive - Biological.non.shedder	Overexpressed in ctDNA positives
TRAIP	-0.879113	1.90797	5.05264	1.14312e-06	0.000107661	5.19458	ctDNA.positive - Biological.non.shedder	Overexpressed in ctDNA positives
SPDL1	-0.706433	3.66292	5.05806	1.11533e-06	0.000105731	5.19963	ctDNA.positive - Biological.non.shedder	Overexpressed in ctDNA positives
CTSH	1.26393	7.89121	-5.0692	1.06152e-06	0.000101291	5.09229	ctDNA.positive - Biological.non.shedder	Overexpressed in ctDNA low-shedders
FANCD2	-0.83066	4.65935	5.09286	9.52006e-07	9.1443e-05	5.27039	ctDNA.positive - Biological.non.shedder	Overexpressed in ctDNA positives
TIMELESS	-0.729678	5.42794	5.11654	8.54429e-07	8.35857e-05	5.324	ctDNA.positive - Biological.non.shedder	Overexpressed in ctDNA positives
PARPBP	-1.21268	2.61299	5.11432	8.63168e-07	8.35857e-05	5.48341	ctDNA.positive - Biological.non.shedder	Overexpressed in ctDNA positives
KNTC1	-0.83985	5.93137	5.114	8.64442e-07	8.35857e-05	5.29334	ctDNA.positive - Biological.non.shedder	Overexpressed in ctDNA positives
E2F7	-1.78381	2.24191	5.1217	8.34628e-07	8.235e-05	5.49538	ctDNA.positive - Biological.non.shedder	Overexpressed in ctDNA positives
DBF4	-0.997148	3.91319	5.13685	7.7855e-07	7.73431e-05	5.5254	ctDNA.positive - Biological.non.shedder	Overexpressed in ctDNA positives
H3C2	-1.34496	5.05093	5.15323	7.23026e-07	7.23226e-05	5.51997	ctDNA.positive - Biological.non.shedder	Overexpressed in ctDNA positives
MAD2L1	-1.51012	3.61112	5.16267	6.92327e-07	6.97327e-05	5.67128	ctDNA.positive - Biological.non.shedder	Overexpressed in ctDNA positives
INMT	1.8257	3.37495	-5.17058	6.67552e-07	6.77413e-05	5.69126	ctDNA.positive - Biological.non.shedder	Overexpressed in ctDNA low-shedders
NCAPD2	-0.881675	6.57222	5.17022	6.67885e-07	6.77413e-05	5.52521	ctDNA.positive - Biological.non.shedder	Overexpressed in ctDNA positives
TBC1D31	-0.854628	3.53755	5.1739	6.56645e-07	6.7546e-05	5.71236	ctDNA.positive - Biological.non.shedder	Overexpressed in ctDNA positives
AK9	0.931459	3.21606	-5.19019	6.09107e-07	6.31035e-05	5.78527	ctDNA.positive - Biological.non.shedder	Overexpressed in ctDNA low-shedders
TMEM130	2.46531	2.01915	-5.19498	5.96514e-07	6.22434e-05	5.82129	ctDNA.positive - Biological.non.shedder	Overexpressed in ctDNA low-shedders
PFKFB4	-1.11971	3.79946	5.20299	5.74124e-07	6.07761e-05	5.82318	ctDNA.positive - Biological.non.shedder	Overexpressed in ctDNA positives
GTSE1	-1.40112	2.93271	5.20144	5.78261e-07	6.07761e-05	5.85915	ctDNA.positive - Biological.non.shedder	Overexpressed in ctDNA positives
GEN1	-0.82647	4.5194	5.21416	5.452e-07	5.8144e-05	5.81289	ctDNA.positive - Biological.non.shedder	Overexpressed in ctDNA positives
FAM72D	-1.41964	1.99227	5.24082	4.81768e-07	5.17597e-05	5.97761	ctDNA.positive - Biological.non.shedder	Overexpressed in ctDNA positives
FANCI	-1.00457	5.06076	5.24329	4.76346e-07	5.15591e-05	5.90926	ctDNA.positive - Biological.non.shedder	Overexpressed in ctDNA positives
FANCB	-1.24524	1.75355	5.2469	4.68342e-07	5.10739e-05	5.98201	ctDNA.positive - Biological.non.shedder	Overexpressed in ctDNA positives
BLM	-1.02595	3.63532	5.2517	4.58014e-07	5.0326e-05	6.04983	ctDNA.positive - Biological.non.shedder	Overexpressed in ctDNA positives
ECT2	-0.991546	6.0438	5.25876	4.43496e-07	4.91028e-05	5.93194	ctDNA.positive - Biological.non.shedder	Overexpressed in ctDNA positives
ZWINT	-1.1214	4.29361	5.26865	4.23296e-07	4.72268e-05	6.07657	ctDNA.positive - Biological.non.shedder	Overexpressed in ctDNA positives
HLF	1.95017	3.82144	-5.2734	4.14513e-07	4.66054e-05	6.12083	ctDNA.positive - Biological.non.shedder	Overexpressed in ctDNA low-shedders
TK1	-1.24713	4.83042	5.27511	4.1122e-07	4.65963e-05	6.06924	ctDNA.positive - Biological.non.shedder	Overexpressed in ctDNA positives
CLSPN	-1.23081	4.14492	5.28778	3.87288e-07	4.42302e-05	6.1759	ctDNA.positive - Biological.non.shedder	Overexpressed in ctDNA positives
CDC25A	-1.38454	2.1941	5.30303	3.60429e-07	4.14894e-05	6.26808	ctDNA.positive - Biological.non.shedder	Overexpressed in ctDNA positives
BRIP1	-1.17789	4.01255	5.309	3.50487e-07	4.09547e-05	6.27983	ctDNA.positive - Biological.non.shedder	Overexpressed in ctDNA positives
CENPW	-1.2924	1.79657	5.3075	3.5296e-07	4.09547e-05	6.24156	ctDNA.positive - Biological.non.shedder	Overexpressed in ctDNA positives
GFRA1	2.35388	1.06295	-5.31248	3.45275e-07	4.09002e-05	6.22731	ctDNA.positive - Biological.non.shedder	Overexpressed in ctDNA low-shedders
SLC2A1	-1.57762	7.12807	5.31151	3.46851e-07	4.09002e-05	6.15408	ctDNA.positive - Biological.non.shedder	Overexpressed in ctDNA positives
NUP107	-0.702743	5.86526	5.32138	3.30722e-07	3.96429e-05	6.2145	ctDNA.positive - Biological.non.shedder	Overexpressed in ctDNA positives
DLC1	1.54566	6.66754	-5.32954	3.18717e-07	3.85222e-05	6.23925	ctDNA.positive - Biological.non.shedder	Overexpressed in ctDNA low-shedders
RAD54L	-1.34222	2.5278	5.33816	3.05655e-07	3.7254e-05	6.4396	ctDNA.positive - Biological.non.shedder	Overexpressed in ctDNA positives
MXD1	-0.859953	5.40581	5.34028	3.0262e-07	3.71966e-05	6.32094	ctDNA.positive - Biological.non.shedder	Overexpressed in ctDNA positives
AUNIP	-1.41708	1.2997	5.34411	2.97211e-07	3.6844e-05	6.30907	ctDNA.positive - Biological.non.shedder	Overexpressed in ctDNA positives
TNXB	1.65163	5.32413	-5.35431	2.83662e-07	3.54676e-05	6.37941	ctDNA.positive - Biological.non.shedder	Overexpressed in ctDNA low-shedders
LMNB1	-1.04001	5.45956	5.37466	2.57522e-07	3.24791e-05	6.47297	ctDNA.positive - Biological.non.shedder	Overexpressed in ctDNA positives
FAM184A	1.47744	3.70249	-5.38048	2.50717e-07	3.18982e-05	6.59754	ctDNA.positive - Biological.non.shedder	Overexpressed in ctDNA low-shedders
ATOH8	2.2352	3.4549	-5.3878	2.42193e-07	3.13278e-05	6.65299	ctDNA.positive - Biological.non.shedder	Overexpressed in ctDNA low-shedders
KIF18A	-1.05568	3.37976	5.38587	2.44074e-07	3.13278e-05	6.65665	ctDNA.positive - Biological.non.shedder	Overexpressed in ctDNA positives
CENPK	-1.26637	2.49986	5.40478	2.23163e-07	2.91599e-05	6.73036	ctDNA.positive - Biological.non.shedder	Overexpressed in ctDNA positives
DIAPH3	-1.3174	3.45207	5.42051	2.07118e-07	2.73094e-05	6.81229	ctDNA.positive - Biological.non.shedder	Overexpressed in ctDNA positives
GINS2	-1.251	2.81596	5.43423	1.94036e-07	2.58193e-05	6.87571	ctDNA.positive - Biological.non.shedder	Overexpressed in ctDNA positives
ATAD2	-1.10551	6.37752	5.45699	1.74357e-07	2.34155e-05	6.81782	ctDNA.positive - Biological.non.shedder	Overexpressed in ctDNA positives
KIF20A	-1.3832	4.07688	5.47903	1.5691e-07	2.12694e-05	7.0445	ctDNA.positive - Biological.non.shedder	Overexpressed in ctDNA positives
HMGB2	-0.94423	5.61781	5.50946	1.35458e-07	1.85348e-05	7.08022	ctDNA.positive - Biological.non.shedder	Overexpressed in ctDNA positives
TTK	-1.68528	3.26973	5.51573	1.31577e-07	1.85133e-05	7.2431	ctDNA.positive - Biological.non.shedder	Overexpressed in ctDNA positives
KIF20B	-1.05269	5.06499	5.51186	1.33922e-07	1.85133e-05	7.1231	ctDNA.positive - Biological.non.shedder	Overexpressed in ctDNA positives
POC1A	-1.05948	2.85571	5.51167	1.34025e-07	1.85133e-05	7.22333	ctDNA.positive - Biological.non.shedder	Overexpressed in ctDNA positives
WDR62	-1.29267	3.50318	5.53588	1.19302e-07	1.69643e-05	7.33131	ctDNA.positive - Biological.non.shedder	Overexpressed in ctDNA positives
CENPI	-1.37625	3.05019	5.53964	1.17162e-07	1.68249e-05	7.35075	ctDNA.positive - Biological.non.shedder	Overexpressed in ctDNA positives
CDK1	-1.43478	4.52541	5.55664	1.08115e-07	1.5681e-05	7.37064	ctDNA.positive - Biological.non.shedder	Overexpressed in ctDNA positives
TOP2A	-1.51302	7.30688	5.5923	9.09987e-08	1.33318e-05	7.43792	ctDNA.positive - Biological.non.shedder	Overexpressed in ctDNA positives
RAD51	-1.2261	1.94302	5.60917	8.37181e-08	1.23903e-05	7.57837	ctDNA.positive - Biological.non.shedder	Overexpressed in ctDNA positives
MELK	-1.65689	3.61389	5.61319	8.22343e-08	1.22961e-05	7.68195	ctDNA.positive - Biological.non.shedder	Overexpressed in ctDNA positives
C16orf89	2.89892	5.0719	-5.62063	7.93141e-08	1.21931e-05	7.62952	ctDNA.positive - Biological.non.shedder	Overexpressed in ctDNA low-shedders
RAD51AP1	-1.5292	2.79789	5.6178	8.02817e-08	1.21931e-05	7.69227	ctDNA.positive - Biological.non.shedder	Overexpressed in ctDNA positives
CLIC6	2.37381	5.56469	-5.61705	8.07048e-08	1.21931e-05	7.58809	ctDNA.positive - Biological.non.shedder	Overexpressed in ctDNA low-shedders
ORC6	-1.41235	2.32909	5.62692	7.68023e-08	1.19779e-05	7.70042	ctDNA.positive - Biological.non.shedder	Overexpressed in ctDNA positives
NCAPD3	-0.718503	5.61026	5.65032	6.8532e-08	1.08042e-05	7.73359	ctDNA.positive - Biological.non.shedder	Overexpressed in ctDNA positives
SKA1	-1.54911	2.19377	5.66174	6.48178e-08	1.0331e-05	7.83739	ctDNA.positive - Biological.non.shedder	Overexpressed in ctDNA positives
CIP2A	-1.30652	3.74466	5.66785	6.29123e-08	1.01387e-05	7.92793	ctDNA.positive - Biological.non.shedder	Overexpressed in ctDNA positives
MTBP	-1.08089	3.18923	5.69628	5.47441e-08	8.92613e-06	8.06739	ctDNA.positive - Biological.non.shedder	Overexpressed in ctDNA positives
KIF11	-1.33981	5.00986	5.69652	5.47728e-08	8.92613e-06	7.98822	ctDNA.positive - Biological.non.shedder	Overexpressed in ctDNA positives
SKA3	-1.45599	2.50765	5.70095	5.3506e-08	8.92012e-06	8.0516	ctDNA.positive - Biological.non.shedder	Overexpressed in ctDNA positives
ORC1	-1.3656	2.79577	5.70971	5.12561e-08	8.6444e-06	8.11472	ctDNA.positive - Biological.non.shedder	Overexpressed in ctDNA positives
HMMR	-1.54524	3.69524	5.75798	4.04662e-08	6.90496e-06	8.34887	ctDNA.positive - Biological.non.shedder	Overexpressed in ctDNA positives
PLA2G10	2.60509	1.5699	-5.76791	3.85564e-08	6.65741e-06	8.27476	ctDNA.positive - Biological.non.shedder	Overexpressed in ctDNA low-shedders
DDIAS	-1.35601	2.54311	5.77977	3.62964e-08	6.34269e-06	8.41488	ctDNA.positive - Biological.non.shedder	Overexpressed in ctDNA positives
AQP3	2.52453	7.80986	-5.78781	3.49456e-08	6.2287e-06	8.37502	ctDNA.positive - Biological.non.shedder	Overexpressed in ctDNA low-shedders
CDC20	-1.67754	3.95311	5.78625	3.52146e-08	6.2287e-06	8.47287	ctDNA.positive - Biological.non.shedder	Overexpressed in ctDNA positives
HASPIN	-1.31488	2.19302	5.79411	3.38113e-08	6.18176e-06	8.44338	ctDNA.positive - Biological.non.shedder	Overexpressed in ctDNA positives
CDKN3	-1.8995	2.11203	5.79241	3.40969e-08	6.18176e-06	8.40635	ctDNA.positive - Biological.non.shedder	Overexpressed in ctDNA positives
DSCC1	-1.45216	2.28355	5.79941	3.29345e-08	6.12412e-06	8.47933	ctDNA.positive - Biological.non.shedder	Overexpressed in ctDNA positives
CDC6	-1.38556	4.13959	5.80443	3.21539e-08	6.11077e-06	8.54957	ctDNA.positive - Biological.non.shedder	Overexpressed in ctDNA positives
PIF1	-1.61497	1.16499	5.80246	3.24414e-08	6.11077e-06	8.23445	ctDNA.positive - Biological.non.shedder	Overexpressed in ctDNA positives
KIF18B	-1.55714	3.48783	5.83206	2.8017e-08	5.41812e-06	8.69948	ctDNA.positive - Biological.non.shedder	Overexpressed in ctDNA positives
CDCA8	-1.3171	3.67866	5.84856	2.58013e-08	5.05705e-06	8.77321	ctDNA.positive - Biological.non.shedder	Overexpressed in ctDNA positives
CDCA2	-1.56622	3.45568	5.85321	2.52152e-08	5.00989e-06	8.7985	ctDNA.positive - Biological.non.shedder	Overexpressed in ctDNA positives
TMEM163	1.90072	3.57371	-5.86098	2.42984e-08	4.89477e-06	8.82587	ctDNA.positive - Biological.non.shedder	Overexpressed in ctDNA low-shedders
CEP55	-1.66016	4.06491	5.89463	2.05396e-08	4.23878e-06	8.98432	ctDNA.positive - Biological.non.shedder	Overexpressed in ctDNA positives
NEK2	-1.80622	3.50611	5.8926	2.07497e-08	4.23878e-06	8.98245	ctDNA.positive - Biological.non.shedder	Overexpressed in ctDNA positives
CCNA2	-1.60679	4.02502	5.90839	1.91727e-08	4.05098e-06	9.04919	ctDNA.positive - Biological.non.shedder	Overexpressed in ctDNA positives
EFCAB14	0.560214	7.86395	-5.90698	1.92718e-08	4.05098e-06	8.93798	ctDNA.positive - Biological.non.shedder	Overexpressed in ctDNA low-shedders
ROBO2	2.11898	2.45505	-5.91361	1.86781e-08	4.04339e-06	9.06522	ctDNA.positive - Biological.non.shedder	Overexpressed in ctDNA low-shedders
SPC25	-1.49586	1.38965	5.92136	1.79309e-08	3.94045e-06	8.83651	ctDNA.positive - Biological.non.shedder	Overexpressed in ctDNA positives
ERCC6L	-1.16875	3.24254	5.94626	1.58228e-08	3.6583e-06	9.23746	ctDNA.positive - Biological.non.shedder	Overexpressed in ctDNA positives
RRM2	-1.59306	5.44787	5.94347	1.60782e-08	3.6583e-06	9.14826	ctDNA.positive - Biological.non.shedder	Overexpressed in ctDNA positives
STIL	-1.15039	4.3522	5.941	1.62469e-08	3.6583e-06	9.18355	ctDNA.positive - Biological.non.shedder	Overexpressed in ctDNA positives
CCNB1	-1.50008	4.95357	5.93959	1.63948e-08	3.6583e-06	9.14977	ctDNA.positive - Biological.non.shedder	Overexpressed in ctDNA positives
MYBL2	-1.98448	4.49678	5.97012	1.40595e-08	3.34294e-06	9.33461	ctDNA.positive - Biological.non.shedder	Overexpressed in ctDNA positives
E2F8	-1.37551	3.02054	5.98845	1.27921e-08	3.09228e-06	9.42435	ctDNA.positive - Biological.non.shedder	Overexpressed in ctDNA positives
EME1	-1.27851	1.91881	5.99369	1.24576e-08	3.06247e-06	9.29721	ctDNA.positive - Biological.non.shedder	Overexpressed in ctDNA positives
RACGAP1	-1.23144	5.10713	6.00985	1.14919e-08	3.00385e-06	9.4808	ctDNA.positive - Biological.non.shedder	Overexpressed in ctDNA positives
NUF2	-1.7181	2.9456	6.00688	1.16538e-08	3.00385e-06	9.49794	ctDNA.positive - Biological.non.shedder	Overexpressed in ctDNA positives
EXO1	-1.69004	3.20964	6.00265	1.19075e-08	3.00385e-06	9.49684	ctDNA.positive - Biological.non.shedder	Overexpressed in ctDNA positives
CDC25C	-1.62041	1.85371	6.00089	1.20121e-08	3.00385e-06	9.30004	ctDNA.positive - Biological.non.shedder	Overexpressed in ctDNA positives
CENPA	-1.95128	1.79181	6.03932	9.88714e-09	2.65561e-06	9.4466	ctDNA.positive - Biological.non.shedder	Overexpressed in ctDNA positives
DLGAP5	-1.79485	3.97774	6.0603	8.90585e-09	2.43718e-06	9.78222	ctDNA.positive - Biological.non.shedder	Overexpressed in ctDNA positives
SGO1	-1.54926	2.49199	6.08053	8.0174e-09	2.23624e-06	9.80299	ctDNA.positive - Biological.non.shedder	Overexpressed in ctDNA positives
TICRR	-1.62645	3.00985	6.10611	7.0363e-09	2.00107e-06	9.9734	ctDNA.positive - Biological.non.shedder	Overexpressed in ctDNA positives
PIMREG	-1.68763	1.86948	6.11179	6.83513e-09	1.98273e-06	9.81212	ctDNA.positive - Biological.non.shedder	Overexpressed in ctDNA positives
BIRC5	-1.72571	4.2382	6.13697	6.0218e-09	1.8858e-06	10.1491	ctDNA.positive - Biological.non.shedder	Overexpressed in ctDNA positives
IQGAP3	-1.43736	5.45145	6.12978	6.24771e-09	1.8858e-06	10.0548	ctDNA.positive - Biological.non.shedder	Overexpressed in ctDNA positives
MKI67	-1.49782	7.14042	6.12851	6.28831e-09	1.8858e-06	10.0134	ctDNA.positive - Biological.non.shedder	Overexpressed in ctDNA positives
CHEK1	-1.21813	3.96054	6.12553	6.37095e-09	1.8858e-06	10.0973	ctDNA.positive - Biological.non.shedder	Overexpressed in ctDNA positives
SPC24	-1.58948	3.10692	6.15026	5.61269e-09	1.80903e-06	10.1989	ctDNA.positive - Biological.non.shedder	Overexpressed in ctDNA positives
PLK4	-1.42679	3.42343	6.17216	5.01571e-09	1.70898e-06	10.3248	ctDNA.positive - Biological.non.shedder	Overexpressed in ctDNA positives
PLK1	-1.65755	3.66404	6.16715	5.15225e-09	1.70898e-06	10.3035	ctDNA.positive - Biological.non.shedder	Overexpressed in ctDNA positives
DEPDC1	-2.05592	3.34892	6.16615	5.18444e-09	1.70898e-06	10.2781	ctDNA.positive - Biological.non.shedder	Overexpressed in ctDNA positives
ANLN	-1.62809	5.82428	6.22182	3.89213e-09	1.37687e-06	10.5006	ctDNA.positive - Biological.non.shedder	Overexpressed in ctDNA positives
KIF14	-1.69575	4.19592	6.25343	3.30521e-09	1.19847e-06	10.7232	ctDNA.positive - Biological.non.shedder	Overexpressed in ctDNA positives
ESPL1	-1.59376	3.99869	6.27661	2.92766e-09	1.12171e-06	10.8411	ctDNA.positive - Biological.non.shedder	Overexpressed in ctDNA positives
NUSAP1	-1.36352	4.64474	6.27427	2.96308e-09	1.12171e-06	10.8061	ctDNA.positive - Biological.non.shedder	Overexpressed in ctDNA positives
CDCA3	-1.8504	2.47486	6.27258	2.98569e-09	1.12171e-06	10.6986	ctDNA.positive - Biological.non.shedder	Overexpressed in ctDNA positives
CCNB2	-1.65091	3.49076	6.27064	3.01619e-09	1.12171e-06	10.805	ctDNA.positive - Biological.non.shedder	Overexpressed in ctDNA positives
NCAPH	-1.54203	3.71002	6.2988	2.60551e-09	1.07973e-06	10.9514	ctDNA.positive - Biological.non.shedder	Overexpressed in ctDNA positives
PRC1	-1.38323	4.9844	6.3332	2.18297e-09	1.02888e-06	11.087	ctDNA.positive - Biological.non.shedder	Overexpressed in ctDNA positives
CENPF	-1.56324	7.01684	6.33125	2.20567e-09	1.02888e-06	11.027	ctDNA.positive - Biological.non.shedder	Overexpressed in ctDNA positives
FOXM1	-1.68011	4.71904	6.32291	2.30368e-09	1.02888e-06	11.0501	ctDNA.positive - Biological.non.shedder	Overexpressed in ctDNA positives
ARHGAP11A	-1.41687	4.55274	6.31706	2.3725e-09	1.02888e-06	11.0246	ctDNA.positive - Biological.non.shedder	Overexpressed in ctDNA positives
DEPDC1B	-1.92023	2.50601	6.31364	2.41187e-09	1.02888e-06	10.906	ctDNA.positive - Biological.non.shedder	Overexpressed in ctDNA positives
KIF15	-1.53867	3.46739	6.34514	2.04637e-09	1.02347e-06	11.1727	ctDNA.positive - Biological.non.shedder	Overexpressed in ctDNA positives
KNL1	-1.41026	4.7055	6.36471	1.85042e-09	9.58518e-07	11.2571	ctDNA.positive - Biological.non.shedder	Overexpressed in ctDNA positives
UBE2C	-2.34	4.07597	6.39747	1.55992e-09	8.57584e-07	11.4393	ctDNA.positive - Biological.non.shedder	Overexpressed in ctDNA positives
HJURP	-1.71212	3.5686	6.39268	1.59644e-09	8.57584e-07	11.4087	ctDNA.positive - Biological.non.shedder	Overexpressed in ctDNA positives
ASPM	-1.72793	5.87683	6.41533	1.42029e-09	8.57547e-07	11.476	ctDNA.positive - Biological.non.shedder	Overexpressed in ctDNA positives
KIF2C	-1.72425	4.03902	6.40774	1.47812e-09	8.57547e-07	11.4926	ctDNA.positive - Biological.non.shedder	Overexpressed in ctDNA positives
MCM10	-1.64052	3.48476	6.44074	1.23945e-09	8.24798e-07	11.6442	ctDNA.positive - Biological.non.shedder	Overexpressed in ctDNA positives
BUB1	-1.60195	4.6277	6.43772	1.26254e-09	8.24798e-07	11.6303	ctDNA.positive - Biological.non.shedder	Overexpressed in ctDNA positives
CDCA5	-1.64015	3.73465	6.43062	1.30794e-09	8.24798e-07	11.6064	ctDNA.positive - Biological.non.shedder	Overexpressed in ctDNA positives
PRR11	-1.51445	4.64795	6.4971	9.22859e-10	6.69257e-07	11.9288	ctDNA.positive - Biological.non.shedder	Overexpressed in ctDNA positives
KIFC1	-1.61811	4.06574	6.56694	6.36144e-10	5.10522e-07	12.2975	ctDNA.positive - Biological.non.shedder	Overexpressed in ctDNA positives
SPAG5	-1.45425	5.14693	6.55781	6.68775e-10	5.10522e-07	12.2212	ctDNA.positive - Biological.non.shedder	Overexpressed in ctDNA positives
CKAP2L	-1.77355	3.52698	6.63656	4.38203e-10	4.06953e-07	12.6298	ctDNA.positive - Biological.non.shedder	Overexpressed in ctDNA positives
PTTG1	-1.65394	3.88065	6.6227	4.72114e-10	4.06953e-07	12.5801	ctDNA.positive - Biological.non.shedder	Overexpressed in ctDNA positives
SHCBP1	-1.55118	3.4902	6.62066	4.76986e-10	4.06953e-07	12.5545	ctDNA.positive - Biological.non.shedder	Overexpressed in ctDNA positives
CFAP221	2.76347	2.765	-6.68524	3.38369e-10	3.5055e-07	12.8281	ctDNA.positive - Biological.non.shedder	Overexpressed in ctDNA low-shedders
POLQ	-1.78365	3.89127	6.78715	1.94961e-10	2.87616e-07	13.4201	ctDNA.positive - Biological.non.shedder	Overexpressed in ctDNA positives
NDC80	-1.86818	2.99821	6.76559	2.18747e-10	2.87616e-07	13.225	ctDNA.positive - Biological.non.shedder	Overexpressed in ctDNA positives
KIF23	-1.67334	4.22997	6.75474	2.3243e-10	2.87616e-07	13.261	ctDNA.positive - Biological.non.shedder	Overexpressed in ctDNA positives
TPX2	-1.74234	5.5158	6.75354	2.34183e-10	2.87616e-07	13.2264	ctDNA.positive - Biological.non.shedder	Overexpressed in ctDNA positives
AURKA	-1.50098	4.27495	6.73931	2.52257e-10	2.87616e-07	13.182	ctDNA.positive - Biological.non.shedder	Overexpressed in ctDNA positives
TACC3	-1.2126	5.0642	6.7352	2.57792e-10	2.87616e-07	13.1394	ctDNA.positive - Biological.non.shedder	Overexpressed in ctDNA positives
CENPE	-1.66644	4.82528	6.99183	6.38705e-11	2.77059e-07	14.4971	ctDNA.positive - Biological.non.shedder	Overexpressed in ctDNA positives
KIF4A	-1.89975	4.26673	6.96894	7.24365e-11	2.77059e-07	14.3769	ctDNA.positive - Biological.non.shedder	Overexpressed in ctDNA positives
NCAPG	-1.74178	4.25202	6.94197	8.39662e-11	2.77059e-07	14.2368	ctDNA.positive - Biological.non.shedder	Overexpressed in ctDNA positives
TROAP	-2.02476	2.80136	6.88382	1.15057e-10	2.77059e-07	13.7784	ctDNA.positive - Biological.non.shedder	Overexpressed in ctDNA positives
BUB1B	-1.50827	4.01176	6.85818	1.32325e-10	2.77059e-07	13.7985	ctDNA.positive - Biological.non.shedder	Overexpressed in ctDNA positives
FAM83D	-1.91399	3.58919	6.85649	1.33716e-10	2.77059e-07	13.7548	ctDNA.positive - Biological.non.shedder	Overexpressed in ctDNA positives
AURKB	-2.01359	2.73454	7.27116	1.34815e-11	1.95536e-07	15.7738	ctDNA.positive - Biological.non.shedder	Overexpressed in ctDNA positives

[truncated: 12 more sheets: Table_10_sig_gene_count, Table_11_ReactomeOutput, Table_12_GISTIC_genes, Table_13_sample_ctDNA, Table_14_relapsesite, Table_15_treatment, Table_16_scan_data, Table_17_patient_mutation_data, Table_18_specificitysim, Table_19_PBMC_samples, Table_20_PBMC_variant_data, Table_21_EGA_sample_identifiers]
